# Supplementary material for: Organic–Inorganic Hybrid Cuprous‐Based Metal Halides for Warm White Light‐Emitting Diodes
Source: Adv Sci (Weinh). 2022 Sep 6;9(31):2203596. doi: 10.1002/advs.202203596 (PMC9631088; doi:10.1002/advs.202203596)
Supplement: Supplementary file 2 — Supporting Information [file ADVS-9-2203596-s002.cif]

data_cu_1104_3_0m
_audit_creation_date               2021-11-04
_audit_creation_method
;
Olex2 1.3
(compiled 2020.11.12 svn.r5f609507 for OlexSys, GUI svn.r6408)
;
_shelx_SHELXL_version_number       '2018/3'
_audit_contact_author_address      ?
_audit_contact_author_email        ?
_audit_contact_author_name         ''
_audit_contact_author_phone        ?
_publ_contact_author_id_orcid      ?
_publ_section_references
;
Dolomanov, O.V., Bourhis, L.J., Gildea, R.J, Howard, J.A.K. & Puschmann, H.
 (2009), J. Appl. Cryst. 42, 339-341.

Sheldrick, G.M. (2015). Acta Cryst. A71, 3-8.

Sheldrick, G.M. (2015). Acta Cryst. C71, 3-8.
;
_chemical_name_common              ?
_chemical_name_systematic          ?
_chemical_formula_moiety           'Cl3 Cu, 2(C H6 N)'
_chemical_formula_sum              'C2 H12 Cl3 Cu N2'
_chemical_formula_weight           234.03
_chemical_melting_point            ?
loop_
  _atom_type_symbol
  _atom_type_description
  _atom_type_scat_dispersion_real
  _atom_type_scat_dispersion_imag
  _atom_type_scat_source
 'C' 'C' 0.0181 0.0091 'International Tables Vol C Tables 4.2.6.8 and 6.1.1.4'
 'H' 'H' 0.0000 0.0000 'International Tables Vol C Tables 4.2.6.8 and 6.1.1.4'
 'Cl' 'Cl' 0.3639 0.7018 'International Tables Vol C Tables 4.2.6.8 and 6.1.1.4'
 'Cu' 'Cu' -1.9646 0.5888
 'International Tables Vol C Tables 4.2.6.8 and 6.1.1.4'
 'N' 'N' 0.0311 0.0180 'International Tables Vol C Tables 4.2.6.8 and 6.1.1.4'

_shelx_space_group_comment
;
The symmetry employed for this shelxl refinement is uniquely defined
by the following loop, which should always be used as a source of
symmetry information in preference to the above space-group names.
They are only intended as comments.
;
_space_group_crystal_system        'monoclinic'
_space_group_IT_number             13
_space_group_name_H-M_alt          'P 1 2/n 1'
_space_group_name_Hall             '-P 2yac'
loop_
  _space_group_symop_operation_xyz
 'x, y, z'
 '-x+1/2, y, -z+1/2'
 '-x, -y, -z'
 'x-1/2, -y, z-1/2'

_cell_length_a                     9.6688(5)
_cell_length_b                     8.3137(4)
_cell_length_c                     11.1005(5)
_cell_angle_alpha                  90
_cell_angle_beta                   100.256(3)
_cell_angle_gamma                  90
_cell_volume                       878.04(7)
_cell_formula_units_Z              4
_cell_measurement_reflns_used      2887
_cell_measurement_temperature      150.0
_cell_measurement_theta_max        74.47
_cell_measurement_theta_min        5.32
_shelx_estimated_absorpt_T_max     0.399
_shelx_estimated_absorpt_T_min     0.212
_exptl_absorpt_coefficient_mu      11.263
_exptl_absorpt_correction_T_max    0.0872
_exptl_absorpt_correction_T_min    0.0085
_exptl_absorpt_correction_type     multi-scan
_exptl_absorpt_process_details
;
SADABS-2016/2 (Bruker,2016/2) was used for absorption correction.
wR2(int) was 0.1222 before and 0.0655 after correction.
The Ratio of minimum to maximum transmission is 0.0975.
The \l/2 correction factor is Not present.
;
_exptl_absorpt_special_details     ?
_exptl_crystal_colour              ?
_exptl_crystal_colour_lustre       .
_exptl_crystal_density_diffrn      1.770
_exptl_crystal_density_meas        ?
_exptl_crystal_density_method      ?
_exptl_crystal_description         block
_exptl_crystal_F_000               472
_exptl_crystal_size_max            0.2
_exptl_crystal_size_mid            0.15
_exptl_crystal_size_min            0.1
_exptl_transmission_factor_max     ?
_exptl_transmission_factor_min     ?
_diffrn_reflns_av_R_equivalents    0.0426
_diffrn_reflns_av_unetI/netI       0.0540
_diffrn_reflns_Laue_measured_fraction_full  0.987
_diffrn_reflns_Laue_measured_fraction_max  0.981
_diffrn_reflns_limit_h_max         11
_diffrn_reflns_limit_h_min         -12
_diffrn_reflns_limit_k_max         8
_diffrn_reflns_limit_k_min         -10
_diffrn_reflns_limit_l_max         13
_diffrn_reflns_limit_l_min         -13
_diffrn_reflns_number              5286
_diffrn_reflns_point_group_measured_fraction_full  0.987
_diffrn_reflns_point_group_measured_fraction_max  0.981
_diffrn_reflns_theta_full          67.679
_diffrn_reflns_theta_max           74.464
_diffrn_reflns_theta_min           5.320
_diffrn_ambient_temperature        150.0
_diffrn_detector_area_resol_mean   ?
_diffrn_measured_fraction_theta_full  0.987
_diffrn_measured_fraction_theta_max  0.981
_diffrn_measurement_device_type    'Bruker APEX-II CCD'
_diffrn_measurement_method         '\f and \w scans'
_diffrn_radiation_type             CuK\a
_diffrn_radiation_wavelength       1.54178
_diffrn_source                     ?
_diffrn_source_current             1.0
_diffrn_source_power               0.05
_diffrn_source_voltage             50.0
_diffrn_standards_number           0
_reflns_Friedel_coverage           0.000
_reflns_Friedel_fraction_full      .
_reflns_Friedel_fraction_max       .
_reflns_number_gt                  1644
_reflns_number_total               1765
_reflns_special_details
;
 Reflections were merged by SHELXL according to the crystal
 class for the calculation of statistics and refinement.
 
 _reflns_Friedel_fraction is defined as the number of unique
 Friedel pairs measured divided by the number that would be
 possible theoretically, ignoring centric projections and
 systematic absences.
;
_reflns_threshold_expression       'I > 2\s(I)'
_computing_cell_refinement         'SAINT V8.40B (?, 2016)'
_computing_data_collection         ?
_computing_data_reduction          'SAINT V8.40B (?, 2016)'
_computing_molecular_graphics      'Olex2 1.3 (Dolomanov et al., 2009)'
_computing_publication_material    'Olex2 1.3 (Dolomanov et al., 2009)'
_computing_structure_refinement    'SHELXL 2018/3 (Sheldrick, 2015)'
_computing_structure_solution      'SHELXT 2018/2 (Sheldrick, 2018)'
_refine_diff_density_max           0.980
_refine_diff_density_min           -0.865
_refine_diff_density_rms           0.301
_refine_ls_extinction_coef         .
_refine_ls_extinction_method       none
_refine_ls_goodness_of_fit_ref     1.148
_refine_ls_hydrogen_treatment      constr
_refine_ls_matrix_type             full
_refine_ls_number_parameters       78
_refine_ls_number_reflns           1765
_refine_ls_number_restraints       0
_refine_ls_R_factor_all            0.0727
_refine_ls_R_factor_gt             0.0673
_refine_ls_restrained_S_all        1.148
_refine_ls_shift/su_max            0.000
_refine_ls_shift/su_mean           0.000
_refine_ls_structure_factor_coef   Fsqd
_refine_ls_weighting_details      
 'w=1/[\s^2^(Fo^2^)+(0.1162P)^2^+0.0166P] where P=(Fo^2^+2Fc^2^)/3'
_refine_ls_weighting_scheme        calc
_refine_ls_wR_factor_gt            0.1584
_refine_ls_wR_factor_ref           0.1673
_refine_special_details            ?
_olex2_refinement_description
;
1. Fixed Uiso
 At 1.2 times of:
  All N(H,H,H) groups
 At 1.5 times of:
  All C(H,H,H) groups
2.a Idealised Me refined as rotating group:
 N006(H00A,H00B,H00C), N007(H00G,H00H,H00I), C008(H00D,H00E,H00F), C009(H00J,
 H00K,H00L)
;
_atom_sites_solution_hydrogens     geom
_atom_sites_solution_primary       dual
_atom_sites_solution_secondary     ?
loop_
  _atom_site_label
  _atom_site_type_symbol
  _atom_site_fract_x
  _atom_site_fract_y
  _atom_site_fract_z
  _atom_site_U_iso_or_equiv
  _atom_site_adp_type
  _atom_site_occupancy
  _atom_site_site_symmetry_order
  _atom_site_calc_flag
  _atom_site_refinement_flags_posn
  _atom_site_refinement_flags_adp
  _atom_site_refinement_flags_occupancy
  _atom_site_disorder_assembly
  _atom_site_disorder_group
 Cu01 Cu 0.18311(5) 0.69274(7) 0.36670(5) 0.0659(3) Uani 1 1 d . . . . .
 Cl02 Cl -0.05610(7) 0.68065(8) 0.36381(6) 0.0517(3) Uani 1 1 d . . . . .
 Cl03 Cl 0.250000 0.89751(11) 0.250000 0.0583(3) Uani 1 2 d S T P . .
 Cl04 Cl 0.32119(8) 0.67271(9) 0.56024(6) 0.0550(3) Uani 1 1 d . . . . .
 Cl05 Cl 0.250000 0.44369(12) 0.250000 0.0639(4) Uani 1 2 d S T P . .
 N006 N 0.5867(3) 0.6988(3) 0.4255(3) 0.0594(6) Uani 1 1 d . . . . .
 H00A H 0.572309 0.697377 0.342258 0.071 Uiso 1 1 calc R U . . .
 H00B H 0.503567 0.682905 0.451314 0.071 Uiso 1 1 calc R U . . .
 H00C H 0.647921 0.619169 0.455424 0.071 Uiso 1 1 calc R U . . .
 N007 N 0.0208(3) 0.7011(3) 0.6540(3) 0.0538(6) Uani 1 1 d . . . . .
 H00G H -0.010388 0.672056 0.574742 0.065 Uiso 1 1 calc R U . . .
 H00H H -0.041768 0.667797 0.700977 0.065 Uiso 1 1 calc R U . . .
 H00I H 0.105832 0.654520 0.681231 0.065 Uiso 1 1 calc R U . . .
 C008 C 0.6450(4) 0.8537(5) 0.4696(4) 0.0652(8) Uani 1 1 d . . . . .
 H00D H 0.732568 0.872798 0.438985 0.098 Uiso 1 1 calc R U . . .
 H00E H 0.664288 0.853557 0.559361 0.098 Uiso 1 1 calc R U . . .
 H00F H 0.577421 0.938982 0.440307 0.098 Uiso 1 1 calc R U . . .
 C009 C 0.0352(4) 0.8769(4) 0.6619(3) 0.0631(8) Uani 1 1 d . . . . .
 H00J H 0.096367 0.913618 0.605931 0.095 Uiso 1 1 calc R U . . .
 H00K H 0.076344 0.907453 0.745894 0.095 Uiso 1 1 calc R U . . .
 H00L H -0.057644 0.926739 0.639167 0.095 Uiso 1 1 calc R U . . .

loop_
  _atom_site_aniso_label
  _atom_site_aniso_U_11
  _atom_site_aniso_U_22
  _atom_site_aniso_U_33
  _atom_site_aniso_U_23
  _atom_site_aniso_U_13
  _atom_site_aniso_U_12
 Cu01 0.0532(4) 0.0780(5) 0.0660(4) 0.0153(2) 0.0091(3) -0.00355(19)
 Cl02 0.0469(5) 0.0535(5) 0.0554(5) 0.0007(2) 0.0105(3) 0.0021(2)
 Cl03 0.0739(7) 0.0457(5) 0.0604(6) 0.000 0.0257(5) 0.000
 Cl04 0.0502(5) 0.0645(5) 0.0505(5) 0.0048(2) 0.0093(3) 0.0037(2)
 Cl05 0.0636(6) 0.0480(6) 0.0880(7) 0.000 0.0353(5) 0.000
 N006 0.0635(16) 0.0574(14) 0.0607(14) -0.0026(10) 0.0205(12) -0.0020(11)
 N007 0.0557(14) 0.0498(12) 0.0584(13) 0.0011(9) 0.0174(11) -0.0014(10)
 C008 0.0657(19) 0.0563(16) 0.077(2) -0.0098(14) 0.0229(16) -0.0012(14)
 C009 0.0709(19) 0.0500(16) 0.0680(18) -0.0044(13) 0.0112(15) 0.0040(14)

_geom_special_details
;
 All esds (except the esd in the dihedral angle between two l.s. planes)
 are estimated using the full covariance matrix.  The cell esds are taken
 into account individually in the estimation of esds in distances, angles
 and torsion angles; correlations between esds in cell parameters are only
 used when they are defined by crystal symmetry.  An approximate (isotropic)
 treatment of cell esds is used for estimating esds involving l.s. planes.
;
loop_
  _geom_bond_atom_site_label_1
  _geom_bond_atom_site_label_2
  _geom_bond_distance
  _geom_bond_site_symmetry_2
  _geom_bond_publ_flag
 Cu01 Cl02 2.3096(9) . ?
 Cu01 Cl03 2.3006(8) . ?
 Cu01 Cl04 2.3248(9) . ?
 Cu01 Cl05 2.5849(10) . ?
 N006 H00A 0.9100 . ?
 N006 H00B 0.9100 . ?
 N006 H00C 0.9100 . ?
 N006 C008 1.455(4) . ?
 N007 H00G 0.9100 . ?
 N007 H00H 0.9100 . ?
 N007 H00I 0.9100 . ?
 N007 C009 1.469(4) . ?
 C008 H00D 0.9800 . ?
 C008 H00E 0.9800 . ?
 C008 H00F 0.9800 . ?
 C009 H00J 0.9800 . ?
 C009 H00K 0.9800 . ?
 C009 H00L 0.9800 . ?

loop_
  _geom_angle_atom_site_label_1
  _geom_angle_atom_site_label_2
  _geom_angle_atom_site_label_3
  _geom_angle
  _geom_angle_site_symmetry_1
  _geom_angle_site_symmetry_3
  _geom_angle_publ_flag
 Cl02 Cu01 Cl04 114.75(3) . . ?
 Cl02 Cu01 Cl05 107.31(3) . . ?
 Cl03 Cu01 Cl02 113.93(3) . . ?
 Cl03 Cu01 Cl04 113.61(3) . . ?
 Cl03 Cu01 Cl05 100.95(3) . . ?
 Cl04 Cu01 Cl05 104.59(3) . . ?
 Cu01 Cl03 Cu01 84.54(4) 2 . ?
 Cu01 Cl05 Cu01 73.55(3) 2 . ?
 H00A N006 H00B 109.5 . . ?
 H00A N006 H00C 109.5 . . ?
 H00B N006 H00C 109.5 . . ?
 C008 N006 H00A 109.5 . . ?
 C008 N006 H00B 109.5 . . ?
 C008 N006 H00C 109.5 . . ?
 H00G N007 H00H 109.5 . . ?
 H00G N007 H00I 109.5 . . ?
 H00H N007 H00I 109.5 . . ?
 C009 N007 H00G 109.5 . . ?
 C009 N007 H00H 109.5 . . ?
 C009 N007 H00I 109.5 . . ?
 N006 C008 H00D 109.5 . . ?
 N006 C008 H00E 109.5 . . ?
 N006 C008 H00F 109.5 . . ?
 H00D C008 H00E 109.5 . . ?
 H00D C008 H00F 109.5 . . ?
 H00E C008 H00F 109.5 . . ?
 N007 C009 H00J 109.5 . . ?
 N007 C009 H00K 109.5 . . ?
 N007 C009 H00L 109.5 . . ?
 H00J C009 H00K 109.5 . . ?
 H00J C009 H00L 109.5 . . ?
 H00K C009 H00L 109.5 . . ?

_shelx_res_file
;
TITL cu_1104_3_0m_a.res in P2/n
    cu_1104_3_0m.res
    created by SHELXL-2018/3 at 16:26:31 on 04-Nov-2021
REM Old TITL cu_1104_3_0m in P2/n
REM SHELXT solution in P2/n: R1 0.145, Rweak 0.005, Alpha 0.019
REM <I/s> 1.054 for 127 systematic absences, Orientation as input
REM Formula found by SHELXT: Cu Cl3 C N3
CELL 1.54178 9.6688 8.3137 11.1005 90 100.256 90
ZERR 4 0.0005 0.0004 0.0005 0 0.003 0
LATT 1
SYMM 0.5-X,+Y,0.5-Z
SFAC C H Cl Cu N
UNIT 8 48 12 4 8

L.S. 4
PLAN  6
SIZE 0.2 0.15 0.1
TEMP -123.15
CONF
list 4
fmap 2
MORE -1
BOND $H
ACTA
REM <olex2.extras>
REM <HklSrc "%.\\cu_1104_3_0m.hkl">
REM </olex2.extras>

WGHT    0.116200    0.016600
FVAR       0.48550
CU01  4    0.183106    0.692738    0.366697    11.00000    0.05316    0.07799 =
         0.06597    0.01534    0.00910   -0.00355
CL02  3   -0.056103    0.680649    0.363812    11.00000    0.04693    0.05345 =
         0.05536    0.00071    0.01048    0.00212
CL03  3    0.250000    0.897508    0.250000    10.50000    0.07393    0.04568 =
         0.06043    0.00000    0.02569    0.00000
CL04  3    0.321195    0.672707    0.560242    11.00000    0.05025    0.06446 =
         0.05049    0.00475    0.00933    0.00372
CL05  3    0.250000    0.443692    0.250000    10.50000    0.06360    0.04805 =
         0.08797    0.00000    0.03528    0.00000
N006  5    0.586745    0.698774    0.425529    11.00000    0.06347    0.05740 =
         0.06071   -0.00257    0.02051   -0.00201
AFIX 137
H00A  2    0.572309    0.697377    0.342258    11.00000   -1.20000
H00B  2    0.503567    0.682905    0.451314    11.00000   -1.20000
H00C  2    0.647921    0.619169    0.455424    11.00000   -1.20000
AFIX   0

N007  5    0.020849    0.701086    0.653957    11.00000    0.05574    0.04975 =
         0.05843    0.00111    0.01743   -0.00136
AFIX 137
H00G  2   -0.010388    0.672056    0.574742    11.00000   -1.20000
H00H  2   -0.041768    0.667797    0.700977    11.00000   -1.20000
H00I  2    0.105832    0.654520    0.681231    11.00000   -1.20000
AFIX   0

C008  1    0.645012    0.853672    0.469647    11.00000    0.06572    0.05635 =
         0.07735   -0.00981    0.02287   -0.00117
AFIX 137
H00D  2    0.732568    0.872798    0.438985    11.00000   -1.50000
H00E  2    0.664288    0.853557    0.559361    11.00000   -1.50000
H00F  2    0.577421    0.938982    0.440307    11.00000   -1.50000
AFIX   0

C009  1    0.035171    0.876850    0.661898    11.00000    0.07093    0.05005 =
         0.06802   -0.00437    0.01119    0.00402
AFIX 137
H00J  2    0.096367    0.913618    0.605931    11.00000   -1.50000
H00K  2    0.076344    0.907453    0.745894    11.00000   -1.50000
H00L  2   -0.057644    0.926739    0.639167    11.00000   -1.50000
AFIX   0
HKLF 4


REM  cu_1104_3_0m_a.res in P2/n
REM wR2 = 0.1673, GooF = S = 1.148, Restrained GooF = 1.148 for all data
REM R1 = 0.0673 for 1644 Fo > 4sig(Fo) and 0.0727 for all 1765 data
REM 78 parameters refined using 0 restraints

END

WGHT      0.1162      0.0166

REM Highest difference peak  0.980,  deepest hole -0.865,  1-sigma level  0.301
Q1    1   0.2258  0.3530  0.2208  11.00000  0.05    0.98
Q2    1  -0.1338  0.7034  0.3566  11.00000  0.05    0.90
Q3    1  -0.1147  0.7520  0.3360  11.00000  0.05    0.90
Q4    1   0.1912  0.7771  0.3901  11.00000  0.05    0.82
Q5    1   0.6442  0.7642  0.4400  11.00000  0.05    0.77
Q6    1   0.7245  0.8215  0.5163  11.00000  0.05    0.75
;
_shelx_res_checksum                75575
_shelx_hkl_file
;
  -1   0   0    0.10    0.20
  -2   0   0 1260.97   94.39
   2   0   0 1350.06   94.89
  -3   0   0    0.80    0.50
   3   0   0    0.30    0.20
   4   0   0  275.57   19.20
  -4   0   0  274.67   19.70
  -5   0   0    0.80    0.50
  -6   0   0  169.68   12.50
  -7   0   0    0.00    0.40
  -7   0   0    1.00    0.80
  -8   0   0  382.26   26.30
  -8   0   0  355.46   26.00
  -9   0   0   -0.20    0.40
  -9   0   0    0.00    0.30
 -10   0   0   16.80    1.70
 -11   0   0    0.00    0.20
   0  -1   0 2027.00  148.89
   0   1   0 2089.19  149.39
  -1   1   0   -0.10    0.10
   2  -1   0  167.48   11.70
  -2   1   0  167.68   12.10
   3  -1   0 2315.47  170.48
  -3  -1   0 2251.37  170.98
  -3   1   0 2469.05  171.88
   3   1   0 2550.04  173.28
  -4  -1   0    1.50    0.60
   4  -1   0    1.40    0.40
  -4   1   0    2.30    0.70
   4   1   0    2.00    0.50
  -5  -1   0  850.91   59.19
  -5   1   0  844.32   59.09
  -6  -1   0   38.80    3.60
  -6   1   0   39.00    3.40
  -7  -1   0  409.76   31.20
  -7  -1   0  433.66   31.10
  -7   1   0  508.75   32.30
  -7   1   0  416.66   31.20
  -8  -1   0   94.59    7.70
  -8  -1   0  106.19    8.00
  -8  -1   0  101.39    7.70
  -8   1   0  105.49    7.80
  -8   1   0   94.69    7.90
  -9  -1   0   53.99    4.50
  -9  -1   0   57.39    4.50
  -9   1   0   55.79    4.70
 -10  -1   0   -0.10    0.30
 -10  -1   0    0.00    0.20
 -10   1   0    0.20    0.30
 -11  -1   0   13.20    1.20
 -11   1   0   12.70    1.30
   0  -2   0 7564.44  514.65
   0   2   0 7035.00  514.35
  -1  -2   0  501.85   34.90
  -2  -2   0   73.29    5.30
  -2   2   0   71.99    5.50
  -3  -2   0  243.88   17.90
  -3   2   0  255.47   17.80
  -4  -2   0  109.99    8.60
  -4   2   0  117.09    8.50
  -5   2   0 1482.75  109.49
  -6  -2   0  323.07   24.60
  -6   2   0  360.56   24.40
  -7  -2   0  319.57   23.10
  -7  -2   0  359.96   23.80
  -7   2   0  320.27   24.20
  -7   2   0  325.07   23.60
  -8  -2   0  431.56   27.10
  -8   2   0  327.77   26.60
  -8   2   0  361.16   27.90
  -9  -2   0   81.59    6.20
  -9  -2   0   75.99    6.00
  -9   2   0   80.19    6.30
 -10  -2   0    4.20    0.70
 -10  -2   0    3.10    0.70
 -10   2   0    3.50    0.80
 -11  -2   0   12.70    1.10
 -11  -2   0   12.30    1.10
 -11   2   0   12.40    1.20
   0  -3   0 6603.94  460.15
   0   3   0 6363.66  460.45
  -1  -3   0  249.97   17.30
  -1   3   0  237.88   17.40
  -2  -3   0    4.10    0.80
  -2   3   0    4.80    0.90
  -3   3   0  134.29    9.90
  -4  -3   0   34.30    3.30
  -4   3   0   38.70    3.20
  -5  -3   0  112.39    9.50
  -5   3   0  137.89    9.40
  -6  -3   0  121.79    9.40
  -7  -3   0   37.60    3.10
  -7  -3   0   31.90    2.60
  -7  -3   0   36.60    3.40
  -7  -3   0   31.60    2.90
  -7   3   0   29.30    3.40
  -7   3   0   33.70    3.00
  -8  -3   0  462.65   34.00
  -8  -3   0  551.24   33.90
  -8   3   0  427.16   34.10
  -9  -3   0    2.00    1.00
  -9  -3   0    2.40    0.60
  -9   3   0    2.40    0.70
 -10  -3   0    3.30    0.60
 -10  -3   0    3.70    0.80
 -10   3   0    5.10    0.90
 -11  -3   0    0.00    0.20
 -11  -3   0    0.20    0.20
 -11   3   0    0.10    0.10
   0  -4   0  483.85   33.70
  -1  -4   0 2359.56  163.38
  -1   4   0 2040.90  161.38
   1   4   0 2054.29  163.88
  -2  -4   0   19.10    1.80
  -2   4   0   16.10    1.80
  -3   4   0 1116.69   93.39
  -4  -4   0    9.40    1.50
  -4   4   0   12.20    1.40
  -5  -4   0  274.57   20.40
  -5   4   0  294.57   20.40
  -6  -4   0    1.70    1.00
  -6  -4   0    1.30    0.70
  -6  -4   0    0.90    0.60
  -6  -4   0    1.90    0.50
  -6   4   0    2.40    0.70
  -7  -4   0   76.99    6.60
  -7   4   0   79.49    6.10
  -7   4   0   73.69    6.90
  -8  -4   0   -0.10    0.30
  -8  -4   0    1.20    0.40
  -8  -4   0    0.60    0.50
  -8  -4   0   -0.10    0.50
  -8   4   0    0.00    0.50
  -9  -4   0    5.70    0.90
  -9  -4   0    4.20    0.70
  -9   4   0    6.40    1.00
 -10  -4   0    3.00    0.50
 -10  -4   0    3.80    0.60
 -10   4   0    5.00    0.60
   0   5   0 2696.83  201.78
  -1  -5   0  214.48   14.40
   1  -5   0  188.48   14.20
   2  -5   0   22.80    2.00
  -2  -5   0   26.90    3.30
   3  -5   0  186.18   14.00
  -3  -5   0  205.98   14.30
  -3   5   0  202.18   14.40
  -4  -5   0   16.80    1.60
  -4  -5   0   15.00    1.50
  -4   5   0   12.30    1.60
  -5  -5   0    4.60    0.70
  -5  -5   0    4.80    0.90
  -5   5   0    3.40    0.90
  -6  -5   0   48.20    3.70
  -6  -5   0   30.80    3.00
  -6  -5   0   31.00    2.60
  -7  -5   0    1.80    0.60
  -7  -5   0    2.00    0.70
  -7  -5   0    2.80    0.70
  -7  -5   0    2.90    0.50
  -7   5   0    3.60    0.80
  -8  -5   0  113.39    8.00
  -8  -5   0   91.29    8.00
  -8  -5   0  114.09    7.70
  -8  -5   0  122.69    8.20
  -8   5   0  111.69    8.00
  -9  -5   0    2.00    0.60
  -9  -5   0    1.60    0.40
  -9  -5   0    2.40    0.50
  -9   5   0    1.90    0.40
 -10  -5   0    1.60    0.30
   0  -6   0  427.46   29.90
   1  -6   0   50.99    4.00
   2  -6   0    8.70    1.10
  -2  -6   0    8.40    1.10
  -2  -6   0   11.80    1.30
  -3  -6   0   36.60    2.90
  -3  -6   0   33.00    2.90
   3  -6   0   37.90    2.90
   4  -6   0   35.60    3.00
  -4  -6   0   40.50    3.00
  -4  -6   0   36.40    3.00
   5  -6   0   37.90    3.10
  -5  -6   0   41.80    3.10
  -5  -6   0   37.70    3.10
  -6  -6   0   77.59    5.50
  -6  -6   0   71.79    5.60
  -6  -6   0   70.79    5.30
  -7  -6   0   43.60    3.30
  -7  -6   0   46.50    3.60
  -7  -6   0   48.30    3.50
  -8  -6   0  127.69    8.80
  -8  -6   0  115.29    8.90
  -9  -6   0    2.60    0.40
   0  -7   0  136.69    9.80
   0  -7   0  132.69    9.60
  -1  -7   0    5.30    0.80
   1  -7   0    5.60    0.90
  -1  -7   0    4.40    0.80
   1  -7   0    5.40    0.90
  -2  -7   0    1.10    0.40
   2  -7   0    1.30    0.50
  -2  -7   0    0.50    0.40
  -3  -7   0   24.90    2.10
   3  -7   0   22.50    2.20
  -3  -7   0   25.70    2.10
  -4  -7   0    3.10    0.60
  -4  -7   0    3.10    0.60
  -4  -7   0    2.40    0.60
  -5  -7   0  211.88   15.70
  -5  -7   0  236.08   15.80
  -6  -7   0    0.80    0.30
  -6  -7   0    0.90    0.40
  -6  -7   0    1.10    0.30
  -7  -7   0   51.19    3.80
  -7  -7   0   52.19    3.70
  -7  -7   0   49.10    3.80
  -8  -7   0    0.10    0.20
  -8  -7   0    0.00    0.20
   0  -8   0  248.38   17.70
   0  -8   0  258.37   17.80
   1  -8   0   15.50    1.60
  -1  -8   0   16.70    1.60
  -1  -8   0   19.10    1.50
  -2  -8   0    6.10    0.80
  -2  -8   0    4.80    0.70
  -3  -8   0   10.50    1.30
  -4  -8   0    1.00    0.30
  -4  -8   0    1.20    0.30
  -5  -8   0    1.80    0.30
  -5  -8   0    2.60    0.40
  -6  -8   0    1.40    0.30
  -6  -8   0    2.40    0.30
  -7  -8   0    0.50    0.20
   0  -9   0  135.69    9.60
  -1  -9   0   19.70    1.60
  -1  -9   0   19.20    1.70
   1  -9   0   21.60    1.90
  -2  -9   0   19.50    1.60
  -3  -9   0   25.40    1.90
  -3  -9   0   23.40    2.10
  -4  -9   0   16.00    1.30
  -4  -9   0   15.90    1.30
  -5  -9   0   19.20    1.40
  -5  -9   0   17.90    1.40
   0 -10   0   14.80    1.20
  -1 -10   0    2.70    0.40
  -2 -10   0    1.00    0.20
  -3 -10   0    6.00    0.50
 -12   0   1    0.00    0.10
 -11   0   1    3.40    0.60
 -10   0   1    0.10    0.20
  -9   0   1   10.00    1.20
  -9   0   1   10.80    1.40
  -8   0   1    0.20    0.50
  -8   0   1    0.20    0.50
  -8   0   1   -0.20    0.40
  -7   0   1    0.10    0.70
  -7   0   1    0.60    0.50
  -6   0   1   -0.20    0.20
  -5   0   1  457.95   32.30
  -4   0   1   -0.10    0.30
   3   0  -1 9999.00  697.53
  -2   0   1    1.30    0.30
  -1   0   1  767.72   57.89
   1   0  -1  741.83   57.69
   0   0   1    0.60    0.20
  -2   0  -1    0.10    0.40
  -3   0  -1 1530.45  107.29
   4   0   1    0.20    0.20
  -4   0  -1   -0.10    0.30
  -5   0  -1    1.30    0.60
   5   0   1    0.70    0.30
  -6   0  -1    0.30    0.40
  -8   0  -1    0.20    0.40
  -8   0  -1    0.90    0.60
  -8   0  -1    0.10    0.50
  -9   0  -1   18.70    1.90
  -9   0  -1   16.60    1.60
 -10   0  -1    0.00    0.20
 -11   0  -1    7.40    0.80
 -11  -1   1    6.00    0.70
 -11   1   1    5.90    0.80
 -10  -1   1    0.00    0.20
 -10  -1   1    0.10    0.30
 -10   1   1    0.10    0.30
  -9  -1   1    0.90    0.60
  -9  -1   1    1.40    0.50
  -9   1   1    1.00    0.60
  -8  -1   1  190.78   13.40
  -8  -1   1  173.88   13.00
  -8   1   1  168.48   13.00
  -8   1   1  176.38   13.20
  -7  -1   1    3.00    0.90
  -7  -1   1    1.80    0.70
  -7   1   1    2.50    0.80
  -6  -1   1   18.80    2.10
  -6   1   1   15.50    1.80
  -5  -1   1   28.90    2.80
  -5   1   1   27.20    2.60
  -4  -1   1  318.57   23.00
  -4   1   1  325.87   22.90
  -3   1   1  137.49   10.10
  -2  -1   1   18.00    1.50
  -2   1   1   18.30    1.70
  -2   1   1   17.00    1.40
  -1  -1   1    3.30    0.50
  -1   1   1    3.30    0.50
  -1   1   1    2.80    0.50
   0  -1   1 2254.07  157.78
   0   1   1 2207.78  157.78
   0   1   1 2169.28  158.38
  -1  -1  -1  194.28   15.10
  -1   1  -1  247.88   15.50
   1   1   1  213.18   15.10
  -2  -1  -1  922.31   74.59
   2   1   1 1036.30   73.79
  -2   1  -1  915.01   72.89
  -2   1  -1 1090.69   72.49
  -3  -1  -1   85.79    7.40
   3  -1   1   98.59    7.00
  -3   1  -1  107.09    7.50
   3   1   1  105.89    7.00
   4  -1   1   31.90    2.40
  -4  -1  -1   27.80    2.90
  -4   1  -1   32.30    2.90
   4   1   1   36.50    2.50
   5  -1   1   24.90    2.10
  -5  -1  -1   24.40    2.60
  -5   1  -1   30.50    2.60
  -6  -1  -1    5.90    1.20
  -6   1  -1    4.60    1.00
  -7  -1  -1    0.40    0.50
  -7  -1  -1    0.70    0.70
  -7   1  -1    0.70    0.50
  -7   1  -1    0.50    0.90
  -8  -1  -1   78.29    6.70
  -8  -1  -1   82.49    6.40
  -8   1  -1   84.89    6.70
  -9  -1  -1    1.30    0.50
  -9  -1  -1    1.20    0.50
  -9   1  -1    1.40    0.60
 -10  -1  -1    9.20    1.10
 -10   1  -1   10.20    1.20
 -11  -1  -1    0.60    0.20
 -11   1  -1    0.60    0.30
 -11  -2   1   12.70    1.10
 -11  -2   1   12.50    1.10
 -11   2   1   11.70    1.20
 -10  -2   1    7.20    0.90
 -10  -2   1    6.30    1.00
 -10   2   1    5.30    1.00
  -9  -2   1    9.90    1.20
  -9  -2   1    8.60    1.40
  -9   2   1   11.80    1.80
  -8  -2   1  326.97   22.00
  -8  -2   1  317.37   22.40
  -8  -2   1  283.07   21.40
  -8   2   1  306.87   22.30
  -7  -2   1   91.59    7.40
  -7   2   1   98.39    7.40
  -6  -2   1   19.20    2.30
  -6   2   1   22.00    2.20
  -5  -2   1  792.42   61.39
  -5   2   1  962.30   61.19
  -4  -2   1  398.66   27.30
  -4   2   1  366.46   27.00
  -3  -2   1  134.69   10.00
  -3   2   1  145.99   10.30
  -2  -2   1  188.88   12.70
  -2   2   1  189.08   12.80
  -2   2   1  160.38   12.60
  -1  -2   1  303.17   21.20
  -1   2   1  313.07   21.20
  -1   2   1  291.67   21.10
   0  -2   1  154.78   11.60
   0   2   1  172.68   11.60
  -1  -2  -1   38.00    3.10
   1   2   1   37.70    3.10
  -1   2  -1   46.10    3.50
   2  -2   1 1591.34  109.79
  -3  -2  -1   34.50    2.90
   3  -2   1   29.30    2.70
  -3   2  -1   34.60    2.90
  -4  -2  -1   67.49    5.30
   4  -2   1   62.29    4.80
  -4   2  -1   66.39    5.20
  -5  -2  -1  163.78   11.10
  -5   2  -1  133.59   10.80
  -6  -2  -1   77.09    7.00
  -6   2  -1  102.79    7.00
  -7  -2  -1    8.30    1.40
  -7  -2  -1    8.70    1.60
  -7   2  -1    7.80    1.60
  -7   2  -1    9.90    1.50
  -8  -2  -1   60.49    5.10
  -8  -2  -1   65.19    4.90
  -8  -2  -1   57.49    5.10
  -8   2  -1   62.99    5.20
  -8   2  -1   56.69    4.90
  -9  -2  -1   48.10    4.50
  -9  -2  -1   59.39    4.40
  -9   2  -1   57.09    4.80
 -10  -2  -1    0.90    0.40
 -10  -2  -1    0.90    0.30
 -10   2  -1    0.90    0.40
 -11  -2  -1    0.60    0.20
 -11   2  -1    1.50    0.40
 -11  -3   1   28.10    2.40
 -11  -3   1   31.20    2.40
 -11   3   1   39.10    2.60
 -10  -3   1    3.40    0.60
 -10  -3   1    2.60    0.60
 -10   3   1    5.30    0.90
  -9  -3   1    2.60    1.00
  -9  -3   1    1.10    0.60
  -9   3   1    3.50    1.20
  -8  -3   1   33.80    2.50
  -8  -3   1   32.00    2.80
  -8   3   1   28.30    3.20
  -7  -3   1   56.79    4.30
  -7  -3   1   44.70    4.10
  -7  -3   1   45.90    3.80
  -7   3   1   50.79    4.20
  -6  -3   1   10.40    1.80
  -6   3   1   11.10    1.40
  -5   3   1  511.55   35.90
  -4   3   1   90.69    6.90
  -3  -3   1  203.88   14.60
  -3   3   1  206.18   14.70
  -2  -3   1    7.60    1.10
  -2   3   1    6.50    1.00
  -2   3   1    7.90    1.00
  -1  -3   1  228.88   15.40
  -1   3   1  216.58   15.30
  -1   3   1  206.48   15.30
   0  -3  -1  444.36   30.20
   0  -3   1  450.65   30.30
   0   3   1  405.46   30.20
  -1  -3  -1  145.49   10.10
   1  -3   1  134.09   10.00
  -1   3  -1  140.09   10.40
  -2  -3  -1   20.50    1.90
  -2  -3  -1   21.10    1.90
  -2   3  -1   21.80    2.10
  -3  -3  -1   57.09    5.10
  -3   3  -1   76.49    5.30
  -4  -3  -1   19.00    2.10
  -4   3  -1   23.00    2.10
  -5  -3  -1  149.29   12.60
  -5   3  -1  197.68   12.70
  -6  -3  -1    0.50    0.50
  -6  -3  -1   -0.10    0.50
  -6   3  -1    2.70    0.80
  -7  -3  -1    3.20    1.00
  -7  -3  -1    3.70    1.10
  -7  -3  -1    2.30    0.80
  -7  -3  -1    4.60    1.00
  -7   3  -1    2.60    1.00
  -7   3  -1    3.20    0.80
  -8  -3  -1   14.40    1.60
  -8  -3  -1   12.90    1.90
  -8   3  -1   16.30    2.20
  -9  -3  -1   28.20    2.80
  -9  -3  -1   35.40    2.80
  -9   3  -1   34.20    2.90
 -10  -3  -1    0.20    0.30
 -10  -3  -1    0.20    0.30
 -10   3  -1    0.80    0.30
 -11  -3  -1    0.10    0.10
 -11  -3  -1    0.00    0.30
 -11  -4   1    1.50    0.30
 -10  -4   1    6.20    0.80
 -10  -4   1    4.70    0.60
 -10   4   1    5.90    0.70
  -9  -4   1    0.20    0.40
  -9  -4   1    0.10    0.30
  -9   4   1    0.30    0.40
  -8  -4   1   64.59    5.10
  -8  -4   1   63.69    4.70
  -8  -4   1   60.99    5.00
  -8   4   1   75.79    5.60
  -7  -4   1    7.50    1.20
  -7  -4   1    7.90    1.00
  -7  -4   1    8.20    1.20
  -7  -4   1    7.10    1.40
  -6  -4   1   64.29    5.40
  -6  -4   1   68.09    5.20
  -6  -4   1   71.19    5.80
  -6  -4   1   70.79    5.60
  -6   4   1   75.39    5.60
  -5  -4   1   66.39    5.60
  -5   4   1   68.69    5.40
  -4   4   1    1.60    0.60
  -3  -4   1  343.67   25.50
  -3   4   1  378.96   25.60
  -2  -4   1  280.47   19.90
   1  -4  -1    1.30    0.40
  -1  -4   1    1.70    0.60
   0  -4   1 1438.06  107.59
   0   4   1 1279.47  109.89
   0   4   1 1380.76  108.29
   0   4  -1 1314.57  108.39
   1  -4   1    4.00    0.70
  -1  -4  -1    6.00    1.00
   2  -4   1  211.48   14.70
  -2  -4  -1  208.78   14.90
  -2  -4  -1  205.38   14.80
  -2   4  -1  208.88   15.20
  -3  -4  -1   23.30    2.00
  -3   4  -1   19.70    2.20
  -4  -4  -1  156.98   10.50
  -4   4  -1  128.09   10.60
  -5   4  -1    3.40    0.90
  -6  -4  -1   14.60    1.90
  -6  -4  -1   19.60    2.00
  -6  -4  -1   15.60    1.90
  -6  -4  -1   17.40    1.50
  -6   4  -1   16.50    1.90
  -6   4  -1   15.50    2.20
  -7  -4  -1   45.90    3.30
  -7  -4  -1   38.50    3.50
  -7  -4  -1   47.00    3.80
  -7  -4  -1   45.80    3.90
  -7   4  -1   44.70    3.90
  -7   4  -1   40.30    3.80
  -8  -4  -1    6.60    1.00
  -8  -4  -1    4.60    0.90
  -8   4  -1    3.60    1.10
  -9  -4  -1    4.00    0.70
  -9  -4  -1    4.40    0.70
  -9   4  -1    4.20    0.80
 -10  -4  -1   18.80    1.60
 -10  -4  -1   16.00    1.50
 -10   4  -1   19.20    1.50
 -10  -5   1    0.10    0.20
  -9  -5   1    0.40    0.30
  -9  -5   1    0.20    0.30
  -9   5   1    0.50    0.30
  -8  -5   1    0.10    0.20
  -8  -5   1    0.10    0.40
  -8  -5   1    0.20    0.30
  -8  -5   1    0.00    0.30
  -8   5   1    0.10    0.40
  -7  -5   1    1.40    0.50
  -7  -5   1    0.50    0.30
  -6  -5   1  103.39    6.90
  -6  -5   1   92.59    6.70
  -6   5   1   82.29    7.00
  -5  -5   1  177.18   12.50
  -5  -5   1  171.18   12.40
  -4  -5   1   30.70    2.80
  -4  -5   1   26.60    2.40
  -4  -5   1   30.70    2.50
  -4   5   1   26.20    2.60
  -3   5   1  335.17   23.70
  -2  -5   1   79.19    6.00
   2  -5  -1   76.49    5.80
  -1  -5   1    2.30    0.60
   1  -5  -1    1.90    0.50
   0  -5  -1  129.09    9.40
   0  -5   1  131.09    9.40
   1  -5   1  335.07   24.10
   2  -5   1    1.30    0.40
   3  -5   1  216.28   15.30
  -4  -5  -1   23.30    2.10
  -4  -5  -1   21.30    1.90
  -4   5  -1   19.80    2.20
  -5  -5  -1    4.60    1.00
  -5  -5  -1    7.00    1.10
   5  -5   1    7.00    0.90
  -5  -5  -1    6.30    0.90
  -5  -5  -1    6.60    1.30
  -5   5  -1    5.80    1.20
  -6  -5  -1    1.80    0.60
  -6  -5  -1    1.90    0.50
  -6  -5  -1    1.60    0.60
  -6  -5  -1    1.60    1.10
   6  -5   1    1.30    0.40
  -6   5  -1    0.50    0.50
  -7  -5  -1   13.70    1.60
  -7  -5  -1   12.20    1.50
  -7  -5  -1   15.80    1.20
  -7  -5  -1   14.40    1.50
  -8  -5  -1    1.30    0.40
  -8  -5  -1    1.10    0.40
  -8  -5  -1    1.00    0.40
  -9  -5  -1   12.90    1.20
 -10  -5  -1   23.10    1.80
  -9  -6   1    5.40    0.60
  -9  -6   1    4.30    0.50
  -8  -6   1   24.20    2.10
  -8  -6   1   26.70    2.20
  -7  -6   1   23.00    1.90
  -7  -6   1   22.20    2.00
  -7  -6   1   23.20    1.80
  -7   6   1   23.20    2.00
  -6  -6   1    4.20    0.60
  -6  -6   1    2.90    0.60
  -5  -6   1   56.79    4.30
  -5  -6   1   56.39    4.20
   5  -6  -1   53.39    4.20
  -4  -6   1   71.49    5.30
  -4  -6   1   68.09    5.30
   4  -6  -1   73.99    5.40
   3  -6  -1   57.99    4.40
  -3  -6   1   55.49    4.40
  -3  -6   1   59.19    4.50
  -2  -6   1    2.90    0.60
   2  -6  -1    3.40    0.70
  -2  -6   1    3.50    0.70
   1  -6  -1   74.19    5.80
  -1  -6   1   80.59    5.90
   0  -6   1   49.00    3.90
   0  -6  -1   50.39    3.90
   1  -6   1   17.90    1.70
  -1  -6  -1   17.30    1.70
   2  -6   1   92.29    6.90
  -2   6  -1   95.09    7.00
  -3  -6  -1   35.10    3.10
  -3  -6  -1   33.00    2.80
  -3  -6  -1   31.90    2.70
   3  -6   1   34.40    2.70
  -4  -6  -1    1.80    0.50
   4  -6   1    1.40    0.40
  -4  -6  -1    0.90    0.50
  -4  -6  -1    0.80    0.60
  -5  -6  -1   96.79    7.30
  -5  -6  -1   93.09    7.20
  -5  -6  -1   91.69    6.90
  -5  -6  -1  104.79    7.10
  -6  -6  -1   -0.10    0.50
  -6  -6  -1    0.70    0.40
  -6  -6  -1   -0.10    0.30
  -6  -6  -1   -0.10    0.20
  -7  -6  -1    3.60    0.60
  -7  -6  -1    3.50    0.60
  -7  -6  -1    2.80    0.40
  -7  -6  -1    2.30    0.50
  -8  -6  -1   17.00    1.70
  -8  -6  -1   20.70    1.50
  -9  -6  -1    6.60    0.60
  -8  -7   1   74.59    5.40
  -8  -7   1   77.79    5.40
  -7  -7   1    0.10    0.10
  -7  -7   1    0.00    0.20
  -6  -7   1    0.30    0.30
  -6  -7   1    0.40    0.20
  -6  -7   1    0.40    0.30
  -5  -7   1   36.00    2.70
  -5  -7   1   32.40    2.70
  -4  -7   1   52.69    4.10
  -4  -7   1   55.09    4.10
  -3  -7   1   13.20    1.30
  -3  -7   1   10.20    1.20
   2  -7  -1   21.40    2.10
  -2  -7   1   24.00    2.10
  -2  -7   1   28.90    2.20
   2  -7  -1   22.40    2.20
  -1  -7   1   10.60    1.20
   1  -7  -1    9.80    1.30
  -1  -7   1   10.00    1.30
   0  -7   1    9.90    1.30
   0  -7  -1   10.30    1.30
   0  -7   1    9.60    1.10
   0  -7  -1    8.00    1.10
   0  -7   1    9.10    1.20
  -1  -7  -1   40.40    3.10
   1  -7   1   37.40    3.00
  -1  -7  -1   37.80    3.00
   1  -7   1   33.00    3.30
  -3  -7  -1   37.90    2.80
  -3  -7  -1   32.40    2.80
  -4  -7  -1    2.70    0.60
  -4  -7  -1    2.80    0.60
  -4  -7  -1    3.30    0.70
  -5  -7  -1    8.10    1.00
  -6  -7  -1   19.80    1.70
  -6  -7  -1   22.10    1.80
  -6  -7  -1   20.20    1.60
  -7  -7  -1    0.30    0.30
  -7  -7  -1    0.50    0.20
  -7  -7  -1    0.20    0.20
  -8  -7  -1   15.40    1.20
  -8  -7  -1   15.90    1.20
  -7  -8   1    0.20    0.10
  -7  -8   1    0.10    0.10
  -6  -8   1   14.30    1.20
  -6  -8   1   14.00    1.30
  -6  -8   1   14.90    1.20
  -5  -8   1    9.70    0.90
  -5  -8   1   10.40    0.90
  -4  -8   1   21.70    1.80
  -4  -8   1   23.10    1.80
  -3  -8   1   39.70    3.30
  -2  -8   1   22.90    1.90
  -2  -8   1   22.00    1.90
  -1  -8   1    0.50    0.30
  -1  -8   1    0.20    0.30
   1  -8  -1    0.30    0.30
   0  -8  -1    1.80    0.50
   0  -8   1    1.60    0.50
   0  -8  -1    2.40    0.50
   0  -8   1    2.20    0.50
  -1  -8  -1   27.80    2.30
  -1  -8  -1   29.00    2.40
  -2  -8  -1   30.00    2.50
  -2  -8  -1   32.40    2.70
  -3  -8  -1   19.80    1.70
  -3  -8  -1   19.40    1.70
  -4  -8  -1    1.00    0.30
  -4  -8  -1    0.60    0.30
  -5  -8  -1    2.30    0.40
  -5  -8  -1    3.50    0.50
  -6  -8  -1    0.30    0.10
  -6  -8  -1    0.40    0.20
  -7  -8  -1    4.70    0.40
  -6  -9   1    1.20    0.20
  -6  -9   1    1.40    0.20
  -5  -9   1   14.60    1.20
  -5  -9   1   15.70    1.20
  -4  -9   1    1.20    0.20
  -4  -9   1    0.80    0.20
  -3  -9   1   88.29    6.30
  -2  -9   1    1.90    0.40
   2  -9  -1    2.00    0.40
  -2  -9   1    1.30    0.30
  -1  -9   1    4.50    0.60
  -1  -9   1    5.00    0.60
   0  -9  -1   30.00    2.40
  -1  -9  -1   19.50    1.60
  -1  -9  -1   20.50    1.70
   1  -9   1   19.80    1.70
  -2  -9  -1    0.20    0.20
  -2  -9  -1    0.40    0.20
  -3  -9  -1    9.50    0.90
  -4  -9  -1    6.10    0.50
  -4  -9  -1    3.90    0.50
  -5  -9  -1    0.10    0.10
  -2 -10   1    0.40    0.10
  -1 -10   1    0.20    0.20
   1 -10  -1    0.30    0.20
   0 -10  -1    2.40    0.30
   0 -10   1    1.30    0.40
  -1 -10  -1    6.30    0.60
  -2 -10  -1   10.60    0.90
 -12   0   2   57.39    4.10
 -11   0   2    0.20    0.20
 -10   0   2  236.38   16.90
  -9   0   2    0.40    0.50
  -8   0   2   67.09    5.60
  -8   0   2   69.39    5.70
  -7   0   2    0.20    0.40
  -6   0   2  331.17   23.70
  -5   0   2   -0.20    0.30
  -4   0   2 1460.15  118.49
   4   0  -2 1667.33  120.79
  -3   0   2    0.10    0.30
   2   0  -2 1326.87  102.49
  -2   0   2 1342.07  102.39
  -1   0   2    1.20    0.40
   0   0   2   94.09    6.70
   1   0   2    0.30    0.20
  -1   0  -2    0.20    0.50
   3   0   2    0.90    0.10
   3   0   2    0.80    0.10
  -3   0  -2    0.80    0.50
  -5   0  -2   -0.20    0.40
   5   0   2    0.90    0.20
  -6   0  -2  191.08   14.00
  -7   0  -2    0.30    0.50
  -7   0  -2    0.10    0.50
  -8   0  -2   54.29    5.00
  -8   0  -2   60.39    4.70
  -8   0  -2   53.29    4.70
  -9   0  -2    0.20    0.30
  -9   0  -2    0.40    0.30
 -10   0  -2   21.70    2.00
 -11   0  -2    0.00    0.20
 -12  -1   2    9.00    0.80
 -12   1   2    7.10    0.70
 -11  -1   2   11.70    1.10
 -11   1   2   10.60    1.20
 -10  -1   2   22.60    2.10
 -10  -1   2   23.50    2.10
 -10   1   2   23.70    2.30
  -9  -1   2  306.67   21.90
  -9  -1   2  303.87   21.90
   9  -1  -2  304.07   21.50
  -9   1   2  319.87   22.20
  -8  -1   2   14.10    1.70
  -8  -1   2   10.70    1.90
  -8   1   2   17.40    2.30
  -8   1   2   13.40    1.90
  -7  -1   2   21.70    2.30
  -7  -1   2   19.10    2.20
  -7   1   2   16.90    2.00
  -6  -1   2    1.60    0.70
  -6   1   2    1.30    0.60
  -5  -1   2  513.35   34.10
  -5   1   2  449.46   33.80
  -4  -1   2  537.55   37.00
  -4   1   2  516.85   37.00
   3  -1  -2 3966.40  281.97
  -3  -1   2 4003.30  281.87
  -3   1   2 3806.02  281.67
  -2  -1   2  228.58   15.00
  -2   1   2  214.28   15.00
  -2   1   2  196.98   15.10
  -1  -1   2  534.85   36.00
  -1   1   2  501.95   35.90
   0  -1   2    8.90    0.90
   0   1   2    9.30    0.90
  -1   1  -2  583.24   40.90
  -2  -1  -2  161.78   12.70
   2   1   2  173.48   12.40
  -2   1  -2  202.08   13.00
   3   1   2 1584.54  115.59
   3   1   2 1695.43  116.09
  -4  -1  -2  386.46   28.10
   4  -1   2  429.16   27.50
   4   1   2  415.46   27.60
  -4   1  -2  356.26   28.10
   5  -1   2  766.42   49.30
  -5  -1  -2  634.64   49.80
  -5   1  -2  736.83   49.90
  -6  -1  -2   18.90    2.10
  -6   1  -2   21.00    2.10
  -7  -1  -2  183.18   13.60
  -7  -1  -2  183.48   13.60
  -7  -1  -2  163.58   13.70
  -7   1  -2  192.38   13.80
  -7   1  -2  209.48   13.70
  -8  -1  -2    2.50    0.70
  -8  -1  -2    2.70    0.90
  -8  -1  -2    3.90    0.90
  -8   1  -2    2.40    0.70
  -8   1  -2    3.20    1.00
  -9  -1  -2   93.89    7.00
  -9  -1  -2   92.09    7.30
  -9   1  -2   86.49    7.80
 -10  -1  -2    1.80    0.40
 -10  -1  -2    1.70    0.40
 -10   1  -2    1.20    0.40
 -11  -1  -2   13.30    1.20
 -11   1  -2   13.50    1.30
 -11  -2   2    1.70    0.40
 -11  -2   2    1.40    0.30
 -11   2   2    1.60    0.50
  10  -2  -2   24.70    1.90
 -10  -2   2   23.30    2.10
 -10  -2   2   21.80    1.90
 -10   2   2   19.00    2.10
  -9  -2   2   60.59    4.80
  -9  -2   2   61.59    4.40
  -9   2   2   61.09    5.20
  -8  -2   2    8.90    1.80
  -8  -2   2    6.40    1.10
  -8   2   2    4.40    1.10
  -7  -2   2   71.69    5.90
  -7  -2   2   82.49    6.80
  -7   2   2   70.29    5.90
  -6  -2   2   22.90    2.60
  -6   2   2   23.40    2.30
  -5  -2   2  656.43   44.90
  -5   2   2  615.74   44.50
  -4  -2   2 1874.31  129.29
  -3  -2   2 2132.59  158.78
   3  -2  -2 2286.27  159.98
  -3   2   2 2048.90  159.08
   3   2  -2 2054.79  159.98
  -2  -2   2 2370.16  166.48
   2  -2  -2 2233.58  165.88
   2   2  -2 2195.18  167.08
  -2   2   2 2161.58  166.08
  -1  -2   2 6478.45  442.16
  -1   2   2 6642.54  441.16
   1   2  -2 6013.40  442.56
  -1   2   2 5909.51  442.16
   0  -2   2  631.24   43.80
   1  -2   2   16.80    1.50
   1   2   2   18.70    1.50
  -1   2  -2   16.90    2.00
  -2  -2  -2   23.50    2.10
   2   2   2   23.50    2.00
  -2   2  -2   27.00    2.40
   3  -2   2  111.19    7.50
  -3  -2  -2   85.09    7.70
  -3   2  -2  120.99    8.00
  -4  -2  -2 1136.39   78.89
  -5  -2  -2  103.19    8.40
  -5   2  -2  120.79    8.50
  -6  -2  -2    0.70    0.60
  -6  -2  -2    0.50    0.40
  -6  -2  -2    1.40    0.80
  -6   2  -2    0.60    0.50
  -7  -2  -2   48.00    3.90
  -7  -2  -2   40.80    3.90
  -7  -2  -2   43.40    3.90
  -7   2  -2   47.40    4.10
  -7   2  -2   41.50    3.80
  -8  -2  -2    0.20    0.30
  -8  -2  -2    0.80    0.60
  -8   2  -2    1.30    0.60
  -9  -2  -2  126.29    9.70
  -9  -2  -2  139.89    9.80
  -9   2  -2  134.29    9.90
 -10  -2  -2   34.70    2.80
 -10  -2  -2   35.50    2.80
 -10   2  -2   34.40    2.80
 -11  -2  -2   11.20    1.00
 -11  -3   2    0.30    0.20
 -11  -3   2    0.30    0.20
 -11   3   2    0.50    0.30
 -10  -3   2   43.40    3.30
 -10  -3   2   37.30    3.30
 -10   3   2   39.50    3.40
  -9  -3   2   22.30    2.40
  -9  -3   2   23.00    1.80
  -9   3   2   19.20    2.30
  -8  -3   2    0.30    0.30
  -8  -3   2    1.60    0.60
  -8  -3   2    0.30    1.10
  -7  -3   2    1.30    0.70
  -7  -3   2   -0.20    0.70
  -7  -3   2    1.30    0.60
  -7   3   2    0.50    0.50
  -6  -3   2    9.60    1.90
  -6   3   2   18.00    1.70
  -5  -3   2   44.00    4.50
  -5   3   2   55.79    4.20
  -4   3   2 2169.68  161.28
  -3  -3   2  205.88   14.20
  -3   3   2  211.28   14.40
  -3   3   2  181.48   14.10
  -2  -3   2 1484.55  108.69
  -2   3   2 1280.57  108.09
   2   3  -2 1323.47  114.69
  -2   3   2 1325.17  104.79
  -1  -3   2  255.97   17.70
  -1   3   2  235.78   17.40
  -1   3   2  258.77   17.60
   0  -3   2  228.18   16.30
   0   3   2  230.68   16.20
  -1  -3  -2   66.09    4.90
   1  -3   2   68.39    4.90
   1   3   2   60.69    4.90
  -2  -3  -2   58.79    4.50
   2  -3   2   73.59    4.70
  -2   3  -2   55.99    5.00
  -3  -3  -2  118.09    9.40
  -3   3  -2  149.19    9.90
  -4  -3  -2  955.40   66.29
  -5  -3  -2   78.59    5.70
  -5   3  -2   66.09    5.70
  -6  -3  -2    8.90    1.40
  -6  -3  -2    6.70    1.40
  -6  -3  -2    6.30    1.10
  -6   3  -2    5.10    1.10
  -6   3  -2    5.80    1.30
   7  -3   2    7.40    1.00
  -7  -3  -2    7.20    1.50
  -7  -3  -2    9.60    1.40
  -7  -3  -2    8.20    1.20
  -7   3  -2   10.40    1.60
  -8  -3  -2    0.90    0.60
  -8  -3  -2    1.10    0.50
  -8   3  -2    0.90    0.50
  -9  -3  -2   20.00    1.90
  -9  -3  -2   19.10    2.00
  -9   3  -2   23.90    2.00
 -10  -3  -2   19.60    1.70
 -10  -3  -2   16.80    1.60
 -10   3  -2   21.80    1.70
 -11  -4   2   11.10    0.90
 -11   4   2    9.10    0.90
 -10  -4   2    0.00    0.20
 -10  -4   2    0.10    0.30
 -10   4   2    0.40    0.30
  -9  -4   2  238.18   16.80
  -9  -4   2  241.18   17.30
  -9  -4   2  245.88   17.10
  -9   4   2  244.98   17.40
  -8  -4   2    3.20    0.70
  -8  -4   2    2.90    0.50
  -8  -4   2    2.70    0.70
  -7  -4   2    4.80    0.90
  -7  -4   2    6.30    1.40
  -7  -4   2    7.70    1.10
  -7  -4   2    6.50    0.90
  -7   4   2    5.40    1.50
  -6  -4   2   66.69    5.60
  -6  -4   2   53.39    4.50
  -6  -4   2   59.19    4.60
  -6   4   2   59.79    4.80
  -5  -4   2   17.60    2.20
  -5   4   2   17.40    1.80
  -4   4   2    4.10    0.80
  -3  -4   2  303.77   23.20
  -3   4   2  349.47   23.10
  -2  -4   2   10.80    1.50
  -2   4   2   10.40    1.10
  -2   4   2   10.80    1.30
  -1  -4   2  150.08   10.60
  -1   4   2  142.39   10.50
   0  -4   2    2.10    0.60
   0  -4  -2    1.40    0.50
   0   4   2    1.20    0.50
   1  -4   2  557.34   39.40
  -1  -4  -2  576.84   39.50
   2  -4   2    8.70    1.00
  -3   4  -2  720.53   50.49
   4  -4   2   96.59    6.60
  -4   4  -2   83.89    7.10
  -5  -4  -2  573.34   38.10
  -5  -4  -2  526.65   37.40
  -5  -4  -2  474.35   37.70
   5  -4   2  552.64   37.40
  -5  -4  -2  482.05   39.00
  -5   4  -2  617.54   38.40
  -6  -4  -2    9.80    1.50
  -6  -4  -2   10.10    1.10
  -6  -4  -2    9.10    1.30
   6  -4   2    8.60    0.90
  -6  -4  -2   12.00    1.70
  -6   4  -2    8.00    1.40
  -7  -4  -2  180.08   13.40
  -7  -4  -2  192.98   13.70
  -7  -4  -2  194.28   13.60
  -7   4  -2  177.98   13.40
  -8  -4  -2    3.80    0.90
  -8  -4  -2    2.70    0.60
  -8   4  -2    4.00    0.70
  -9  -4  -2   37.70    3.30
  -9  -4  -2   48.80    3.50
 -10  -4  -2    1.20    0.30
 -10  -4  -2    1.10    0.30
  10  -5  -2   36.00    3.20
 -10  -5   2   46.20    3.20
 -10   5   2   42.50    3.10
  -9  -5   2   70.99    5.40
  -9  -5   2   72.99    5.10
  -9  -5   2   70.39    5.20
  -9   5   2   75.49    5.50
  -8  -5   2    1.40    0.30
  -8  -5   2    1.60    0.50
  -7  -5   2    2.00    0.40
  -7  -5   2    1.30    0.40
  -6  -5   2   21.60    2.30
  -6  -5   2   18.60    1.80
  -6  -5   2   22.60    1.90
  -6   5   2   18.00    2.00
  -5  -5   2    0.30    0.40
  -5  -5   2    0.60    0.50
  -5   5   2    0.10    0.40
  -4  -5   2  305.47   21.30
  -4  -5   2  321.97   21.40
  -4   5   2  282.67   21.40
  -2  -5   2  113.79    8.50
  -1  -5   2    8.50    1.20
   1  -5  -2    8.10    1.10
   0  -5  -2   10.80    1.30
   1  -5   2  150.98   10.80
   2  -5   2  130.99    9.40
   3  -5   2   71.79    5.30
   4  -5   2  842.02   54.59
  -4  -5  -2  670.63   54.99
  -4  -5  -2  806.92   55.09
  -4  -5  -2  767.72   54.59
  -4  -5  -2  830.02   54.89
  -4   5  -2  813.02   54.79
   5  -5   2   55.39    3.90
  -5  -5  -2   52.29    4.30
  -5  -5  -2   41.30    4.30
  -5  -5  -2   55.19    4.20
  -5  -5  -2   53.39    4.00
  -5   5  -2   57.79    4.60
  -6  -5  -2    5.50    0.70
  -6  -5  -2    5.30    1.10
  -6  -5  -2    6.00    1.10
  -6  -5  -2    6.20    1.00
  -7  -5  -2   54.29    4.60
  -7  -5  -2   52.49    4.80
  -7  -5  -2   67.69    4.70
  -8  -5  -2    9.20    1.00
  -8  -5  -2    7.70    1.00
  -8  -5  -2   10.10    1.10
  -9  -5  -2    0.60    0.30
  -9  -5  -2    0.80    0.30
  -9  -6   2   20.30    1.60
  -9  -6   2   20.30    1.50
  -8  -6   2    2.70    0.40
  -8  -6   2    1.80    0.40
  -8  -6   2    2.30    0.40
  -8   6   2    2.50    0.50
  -7  -6   2   10.80    1.10
  -7  -6   2   10.60    1.00
  -6  -6   2    0.20    0.30
  -6  -6   2   -0.10    0.30
   5  -6  -2   27.40    2.30
  -5  -6   2   27.40    2.30
  -5  -6   2   26.40    2.30
   4  -6  -2  348.97   24.80
  -4  -6   2  352.86   24.80
  -4  -6   2  359.66   24.80
  -3  -6   2  164.38   11.90
   3  -6  -2  174.48   11.90
  -3  -6   2  158.38   11.90
  -2  -6   2  194.98   14.00
   2  -6  -2  176.68   15.00
   2  -6  -2  206.98   14.00
  -1  -6   2    3.90    0.80
   1  -6  -2    3.80    1.00
   1  -6  -2    5.20    0.80
  -1  -6   2    5.40    1.00
   0  -6   2  122.09    8.90
   0  -6  -2  121.79    9.00
  -1  -6  -2   13.00    1.40
   1  -6   2   11.50    1.20
  -1  -6  -2   12.10    1.60
  -1   6  -2   11.40    1.50
  -2  -6  -2   21.70    2.40
  -2  -6  -2   22.20    2.00
  -2  -6  -2   23.00    2.00
   2  -6   2   21.70    1.90
  -2   6  -2   18.60    2.00
  -3  -6  -2   60.69    4.70
  -3  -6  -2   55.19    4.50
  -3  -6  -2   55.89    4.40
   3  -6   2   55.99    4.30
  -3  -6  -2   59.09    4.40
  -3   6  -2   54.89    4.40
  -4  -6  -2  141.79   10.90
  -4  -6  -2  143.99   10.80
  -4  -6  -2  166.88   11.20
  -5  -6  -2   25.20    2.10
  -5  -6  -2   23.70    1.90
  -5  -6  -2   22.20    2.10
  -5  -6  -2   22.60    2.20
  -6  -6  -2    0.50    0.60
  -6  -6  -2    1.40    0.40
  -6  -6  -2    0.70    0.50
  -7  -6  -2    5.80    0.70
  -7  -6  -2    4.40    0.70
  -7  -6  -2    4.60    0.70
  -8  -6  -2    0.60    0.30
  -8  -6  -2    0.70    0.30
  -8  -6  -2    0.30    0.20
  -9  -6  -2   14.20    1.10
  -8  -7   2    0.30    0.20
  -8  -7   2    0.30    0.10
  -8  -7   2    0.30    0.20
  -7  -7   2   24.20    1.90
  -7  -7   2   24.70    1.90
  -6  -7   2    2.70    0.50
  -6  -7   2    3.70    0.50
  -5  -7   2   92.09    6.40
  -5  -7   2   83.19    6.40
  -4  -7   2    0.30    0.30
  -4  -7   2    0.50    0.30
  -3  -7   2  145.99   10.20
  -3  -7   2  144.69   10.10
   3  -7  -2  132.99   10.30
   2  -7  -2    2.10    0.70
  -1  -7   2  317.57   23.80
   1  -7  -2  343.47   23.90
  -1  -7   2  355.86   23.70
   0  -7   2    3.40    0.70
   0  -7  -2    4.60    0.80
   0  -7   2    4.60    0.80
   0  -7  -2    5.30    0.90
   0  -7   2    3.50    0.70
   0   7  -2    4.20    0.80
   1  -7   2    3.40    0.90
  -1  -7  -2    1.50    0.80
  -1  -7  -2    2.90    0.60
  -1   7  -2    1.70    0.50
   2  -7   2   17.60    1.80
  -2  -7  -2   23.60    1.90
  -2  -7  -2   20.70    1.80
  -3  -7  -2    1.40    0.40
  -3  -7  -2    0.40    0.30
  -4  -7  -2   45.60    3.60
  -4  -7  -2   49.10    3.60
  -5  -7  -2    4.60    0.70
  -5  -7  -2    6.70    0.70
  -5  -7  -2    5.20    0.70
  -6  -7  -2    0.50    0.20
  -6  -7  -2    0.20    0.30
  -6  -7  -2    0.30    0.20
  -7  -7  -2   13.40    1.10
  -7  -7  -2   13.50    1.10
  -8  -7  -2    0.60    0.20
  -8  -7  -2    0.50    0.20
  -7  -8   2    1.60    0.30
  -6  -8   2    3.20    0.40
  -6  -8   2    3.40    0.40
  -5  -8   2    3.90    0.50
  -5  -8   2    4.70    0.60
  -4  -8   2   57.09    4.30
  -4  -8   2   58.39    4.30
   3  -8  -2    6.50    0.90
  -3  -8   2    5.30    0.70
  -3  -8   2    5.70    0.80
  -1  -8   2   15.50    1.40
  -1  -8   2   15.70    1.40
   1  -8  -2   13.60    1.40
   0  -8  -2    0.30    0.30
  -1  -8  -2    4.90    0.70
  -2  -8  -2   12.50    1.50
  -3  -8  -2    2.30    0.40
  -3  -8  -2    2.40    0.40
  -4  -8  -2  102.49    7.60
  -4  -8  -2  111.19    7.60
  -5  -8  -2    5.90    0.70
  -6  -8  -2    1.60    0.30
  -7  -8  -2    7.50    0.60
  -6  -9   2   27.50    1.80
  -6  -9   2   23.60    1.80
  -5  -9   2    0.80    0.20
  -5  -9   2    0.60    0.20
  -4  -9   2    1.60    0.30
  -4  -9   2    1.20    0.30
  -3  -9   2    3.10    0.40
  -3  -9   2    2.80    0.40
   2  -9  -2   10.90    1.10
  -2  -9   2   12.40    1.00
  -1  -9   2   10.70    1.00
   1  -9  -2    7.00    1.10
  -1  -9   2   10.10    0.90
   0  -9  -2   16.20    1.40
   0  -9   2   15.60    1.40
  -1  -9  -2   14.10    1.10
  -1  -9  -2   13.20    1.20
  -2  -9  -2    5.10    0.60
  -2  -9  -2    5.20    0.60
  -3  -9  -2   13.20    1.10
  -3  -9  -2   13.60    1.10
  -4  -9  -2   64.79    4.70
  -4  -9  -2   66.69    4.60
  -5  -9  -2   10.50    0.80
  -3 -10   2    2.10    0.30
  -2 -10   2    0.40    0.10
   1 -10  -2   19.00    1.40
  -1 -10   2   16.60    1.50
   0 -10  -2    1.40    0.20
  -1 -10  -2    2.20    0.30
  -2 -10  -2    1.10    0.20
 -12   0   3    0.10    0.10
 -11   0   3   73.29    5.50
 -10   0   3   -0.10    0.30
  -9   0   3  315.17   22.50
  -8   0   3    0.30    0.50
  -8   0   3    1.20    0.70
   8   0  -3    0.70    0.40
  -7   0   3    3.30    0.90
  -6   0   3    0.60    0.50
  -5   0   3    2.10    0.70
  -4   0   3    0.10    0.30
  -4   0   3    0.10    0.40
  -3   0   3  653.73   45.40
  -2   0   3    0.20    0.30
   1   0  -3 1051.09   83.29
  -1   0   3 1061.09   83.39
   0   0   3    1.00    0.40
  -2   0  -3    0.40    0.50
   2   0   3    0.60    0.20
  -3   0  -3  197.08   14.30
  -4   0  -3    1.00    0.60
  -6   0  -3    0.20    0.50
  -6   0  -3   -0.30    0.40
  -7   0  -3   66.89    5.50
  -7   0  -3   71.49    5.70
  -7   0  -3   75.29    5.80
  -8   0  -3    0.00    0.40
  -8   0  -3    0.20    0.30
  -9   0  -3   44.00    3.60
  -9   0  -3   41.80    3.30
 -10   0  -3   -0.10    0.30
 -11   0  -3    1.90    0.40
 -12  -1   3   63.49    4.00
 -12   1   3   47.80    4.00
 -11  -1   3   12.20    1.10
 -11   1   3   12.60    1.30
 -10  -1   3    4.60    0.80
 -10  -1   3    6.50    0.90
  10  -1  -3    5.30    0.60
 -10   1   3    3.70    0.80
  -9  -1   3   16.60    1.80
   9  -1  -3   15.70    1.50
  -9   1   3   17.00    1.90
  -8  -1   3   75.19    6.40
  -8  -1   3   77.59    6.20
  -8   1   3   78.09    6.20
  -7  -1   3   28.00    2.80
  -7   1   3   27.90    2.90
  -6  -1   3  189.58   13.70
  -6   1   3  175.48   13.40
  -5  -1   3   14.90    2.20
  -5   1   3   12.70    1.60
  -4  -1   3 1027.50   69.39
  -4   1   3  977.50   69.29
  -3  -1   3  215.18   15.10
  -3   1   3  212.78   15.30
  -3   1   3  211.08   15.00
  -2  -1   3   35.80    2.70
  -2   1   3   31.70    2.70
  -1  -1   3   35.10    2.80
  -1   1   3   36.00    2.80
   0  -1   3  768.82   59.29
   0   1  -3  743.83   59.89
   0   1   3  704.53   59.59
  -1  -1  -3  264.07   19.50
   1  -1   3  279.17   19.30
   1   1   3  299.37   19.30
  -1   1  -3  262.57   20.00
  -2  -1  -3  674.83   47.00
  -3  -1  -3   13.00    1.50
   3  -1   3   11.00    1.00
  -3   1  -3   13.30    1.60
   3   1   3   13.90    1.10
  -5  -1  -3   73.79    6.50
   5  -1   3   88.79    5.70
  -5   1  -3   79.09    6.40
  -6  -1  -3    5.10    1.10
  -6  -1  -3    4.90    1.10
  -6  -1  -3    6.60    1.20
  -6   1  -3    5.50    1.50
  -6   1  -3    6.90    1.20
  -7  -1  -3    3.20    1.00
  -7  -1  -3    5.70    1.10
  -7  -1  -3    4.30    1.00
  -7   1  -3    2.40    0.80
  -7   1  -3    4.40    1.00
  -7   1  -3    3.70    0.80
  -8  -1  -3    3.80    0.80
  -8  -1  -3    4.80    1.00
  -8   1  -3    3.50    0.80
  -9  -1  -3   15.70    1.60
  -9  -1  -3   17.20    1.50
  -9   1  -3   13.40    1.60
 -10  -1  -3   14.50    1.20
 -10  -1  -3   13.80    1.40
 -10   1  -3   12.60    1.30
 -11  -1  -3    0.00    0.10
 -11  -2   3    3.30    0.50
 -11  -2   3    3.60    0.50
 -11   2   3    2.60    0.60
 -10  -2   3    1.50    0.50
  10  -2  -3    1.40    0.30
 -10  -2   3    1.30    0.40
 -10   2   3    1.00    0.50
  -9  -2   3   22.30    2.10
  -9   2   3   23.40    2.50
  -8  -2   3    1.00    0.50
  -8   2   3    1.00    0.70
  -7  -2   3   56.09    4.70
  -7  -2   3   54.19    5.10
  -7   2   3   57.39    4.70
  -6  -2   3  236.88   17.40
  -6   2   3  231.48   16.90
  -5   2   3  239.28   17.20
  -4  -2   3 2623.84  188.38
   4  -2  -3 2500.15  188.08
  -4   2   3 2445.56  188.28
  -3  -2   3 1477.25  117.99
   3  -2  -3 1686.63  120.59
  -3   2   3 1534.55  119.59
   3   2  -3 1436.16  119.69
  -2  -2   3  503.45   34.90
  -2   2   3  499.95   34.90
  -1  -2   3 2222.68  153.08
  -1   2   3 1868.71  152.18
   0  -2   3  763.12   62.39
   0   2   3  824.12   62.99
   0   2   3  721.63   63.39
   1  -2   3  434.36   32.10
  -1   2  -3  511.05   33.00
   1   2   3  449.16   32.10
   2  -2   3   63.09    4.80
  -2   2  -3   63.39    5.40
   2   2   3   69.99    4.80
   3  -2   3   50.89    3.90
  -3  -2  -3   55.49    4.20
   3  -2   3   52.29    4.00
  -3   2  -3   53.29    4.50
   3   2   3   54.39    4.00
  -4  -2  -3  376.66   23.50
   4  -2   3  309.27   23.00
  -4   2  -3  311.57   23.60
  -5  -2  -3  164.78   12.80
   5  -2   3  177.58   12.30
  -5   2  -3  190.08   13.10
  -6  -2  -3  105.69    8.80
  -6  -2  -3  129.69    8.70
  -6  -2  -3  126.79    8.50
   6  -2   3  101.19    7.80
  -6   2  -3  109.99    8.70
  -6   2  -3  105.19    8.50
  -7  -2  -3    0.70    0.60
  -7  -2  -3    0.30    0.40
  -7   2  -3    0.40    0.50
  -8  -2  -3    3.30    0.80
  -8  -2  -3    2.40    0.60
  -8   2  -3    3.40    0.80
  -9  -2  -3   40.10    3.40
  -9  -2  -3   42.20    3.40
  -9   2  -3   43.10    3.40
 -10  -2  -3   21.00    2.00
 -10  -2  -3   26.00    2.00
 -10   2  -3   25.00    2.00
 -11  -3   3   10.70    1.10
 -11   3   3   15.10    1.20
  10  -3  -3    5.50    0.90
 -10  -3   3    5.10    0.60
 -10  -3   3    4.60    0.80
 -10   3   3    4.90    0.90
  -9  -3   3   27.90    2.20
  -9   3   3   19.90    2.90
  -8  -3   3   32.80    2.80
  -7  -3   3  178.58   13.50
  -7  -3   3  187.78   13.70
  -7   3   3  198.68   13.80
  -6  -3   3    0.00    0.60
  -6   3   3    0.60    0.40
  -5   3   3  182.58   13.20
  -4  -3   3  137.99   10.30
  -4   3   3  143.49   10.30
  -3  -3   3 1080.69   72.49
  -3   3   3 1011.10   72.29
  -2  -3   3   88.59    6.60
  -2   3   3   82.29    6.40
  -2   3   3   89.99    6.30
  -1  -3   3  920.61   63.79
   0  -3   3  161.28   12.10
   0   3   3  176.98   12.10
   1  -3   3  594.64   41.30
   2  -3   3   17.20    1.50
   2   3   3   13.70    1.40
  -2   3  -3   14.80    1.80
   3  -3   3   19.20    1.60
   4  -3   3  125.09    8.50
  -4   3  -3  110.89    9.00
  -5  -3  -3  178.08   14.10
   5  -3   3  202.38   13.40
  -5  -3  -3  198.78   14.10
  -5   3  -3  182.58   14.00
   6  -3   3    1.00    0.30
  -6  -3  -3    0.60    0.50
  -6  -3  -3    0.40    0.60
  -6  -3  -3    0.90    0.70
  -6   3  -3    0.80    0.50
  -6   3  -3    0.10    0.70
  -7  -3  -3    1.90    0.60
  -7  -3  -3    2.30    0.70
  -7  -3  -3    2.80    0.80
  -7   3  -3    2.10    0.70
  -8  -3  -3    4.20    0.90
  -8  -3  -3    3.30    0.70
  -8   3  -3    4.70    0.80
  -9  -3  -3   73.99    5.80
  -9  -3  -3   71.19    5.80
  -9   3  -3   86.69    5.70
 -10  -3  -3    0.40    0.30
 -10  -3  -3    0.30    0.20
 -11  -4   3    0.30    0.20
 -11   4   3    0.10    0.10
 -10  -4   3   19.80    1.60
  10  -4  -3   13.10    1.30
 -10   4   3   17.60    1.60
  -9  -4   3    3.40    0.40
  -9   4   3    4.70    1.00
  -8  -4   3  106.79    7.80
  -8  -4   3  107.79    7.70
  -7  -4   3    9.00    1.90
  -6  -4   3    1.40    0.50
  -6  -4   3    2.40    1.00
  -6   4   3    0.80    0.50
  -5   4   3    0.10    0.30
  -4   4   3  345.37   24.30
  -3  -4   3   24.40    2.30
  -3   4   3   21.40    2.00
  -2  -4   3   21.10    2.10
  -2   4   3   22.30    2.00
  -1  -4   3   46.00    4.00
  -1   4   3   54.69    4.00
   0  -4  -3    2.20    0.60
   0  -4   3    2.80    0.60
   0   4   3    2.70    0.60
   1  -4   3  430.96   28.90
   1   4   3  395.66   28.90
   2  -4   3  687.73   47.70
   3  -4   3   35.80    2.80
  -3   4  -3   33.10    3.20
   4  -4   3  878.91   56.29
  -4  -4  -3  850.81   56.79
  -4   4  -3  778.42   56.69
  -4   4  -3  743.23   56.79
  -5  -4  -3    0.50    0.60
  -5  -4  -3    0.60    0.60
  -5  -4  -3    0.40    0.60
   5  -4   3    0.50    0.30
  -5   4  -3    0.40    0.50
  -5   4  -3    0.10    0.40
   6  -4   3    1.10    0.50
  -6  -4  -3    1.60    0.90
  -6   4  -3    0.20    0.50
  -7  -4  -3    1.80    0.70
  -7  -4  -3    1.20    0.50
  -7  -4  -3    2.30    0.60
  -8  -4  -3    8.50    1.20
  -8  -4  -3   12.90    1.30
  -8  -4  -3   11.40    1.20
  -9  -4  -3    1.40    0.40
 -10  -4  -3    2.40    0.30
 -10  -4  -3    2.30    0.30
 -10  -5   3    0.80    0.20
  10  -5  -3    0.60    0.20
 -10   5   3    1.20    0.30
  -9  -5   3   56.69    4.30
  -9  -5   3   64.29    4.60
  -9   5   3   59.89    4.80
  -8  -5   3    0.90    0.40
  -8  -5   3    1.60    0.30
  -7  -5   3    2.70    0.50
  -7  -5   3    2.50    0.60
  -5  -5   3    1.90    0.60
  -5  -5   3    2.00    0.50
  -4  -5   3   16.30    2.00
  -3  -5   3   96.29    7.40
  -2  -5   3  127.09    9.70
   1  -5  -3  212.98   15.50
  -1  -5   3  225.78   15.70
   0  -5   3   56.39    4.40
   1  -5   3  640.74   44.50
   2  -5   3  120.89    8.70
  -3  -5  -3    0.50    0.60
   3  -5   3    1.70    0.60
  -3  -5  -3    1.30    0.50
  -3  -5  -3    0.80    0.60
  -3   5  -3    3.40    1.20
  -4  -5  -3   96.49    7.60
  -4  -5  -3  102.69    7.50
   4  -5   3  104.99    7.30
  -4  -5  -3   97.09    7.30
  -4  -5  -3   96.59    7.80
  -4   5  -3  104.89    7.50
  -5  -5  -3  204.98   16.50
   5  -5   3  217.28   15.70
  -5  -5  -3  232.58   16.20
  -5  -5  -3  244.18   17.00
  -6  -5  -3    0.10    0.40
  -6  -5  -3    0.10    0.30
  -6  -5  -3    0.00    0.30
  -6  -5  -3    0.10    0.40
  -7  -5  -3   15.20    1.40
  -7  -5  -3   12.00    1.50
  -7  -5  -3   14.80    1.50
  -8  -5  -3    0.10    0.30
  -8  -5  -3    0.00    0.30
  -8  -5  -3    0.30    0.30
  -9  -5  -3   15.80    1.30
  -9  -6   3    3.30    0.50
  -9  -6   3    2.40    0.30
  -9  -6   3    2.50    0.30
  -9   6   3    2.60    0.40
  -8  -6   3   15.30    1.20
  -8   6   3   13.60    1.30
  -7  -6   3  104.79    7.50
  -7  -6   3  104.19    7.50
  -6  -6   3   14.70    1.30
  -6  -6   3   12.40    1.30
  -5  -6   3   78.99    5.70
  -5  -6   3   72.99    5.60
  -4  -6   3   37.60    2.90
   4  -6  -3   33.70    2.90
  -4  -6   3   36.30    3.00
  -3  -6   3  204.98   14.40
  -3  -6   3  210.98   14.40
   3  -6  -3  187.58   14.60
   3  -6  -3  202.68   14.40
  -2  -6   3   29.50    2.40
  -2  -6   3   27.50    2.20
   2  -6  -3   21.50    2.40
   2  -6  -3   18.10    2.20
  -1  -6   3  117.49    8.00
  -1  -6   3  115.99    8.40
   1  -6  -3   88.19    8.10
  -1  -6   3  112.79    8.00
   1   6  -3  106.99    7.90
   0  -6   3   83.29    6.40
   0  -6  -3   88.09    6.60
   0  -6  -3   98.69    6.80
   0  -6   3   91.19    6.90
   0  -6  -3   82.09    6.80
   0   6  -3   87.39    6.60
   1  -6   3  110.09    8.50
  -1  -6  -3  118.79    8.60
  -1  -6  -3  115.99    8.60
  -1  -6  -3  124.39    9.00
  -1   6  -3  117.99    8.60
  -2  -6  -3    3.60    0.70
  -2  -6  -3    4.20    1.00
   2  -6   3    2.60    0.60
  -2  -6  -3    4.50    0.80
  -2   6  -3    4.40    0.80
  -3  -6  -3    7.00    1.00
  -3  -6  -3    8.50    1.30
  -3  -6  -3    6.90    1.10
   3  -6   3    6.00    0.80
  -3  -6  -3    6.70    1.00
  -3   6  -3    6.90    1.00
  -4  -6  -3   41.30    3.60
  -4  -6  -3   42.20    3.50
  -4  -6  -3   50.59    3.90
  -4  -6  -3   48.90    3.60
  -5  -6  -3    1.70    0.40
  -5  -6  -3    2.20    0.60
  -5  -6  -3    2.10    0.50
  -5  -6  -3    1.90    0.60
  -6  -6  -3    3.60    0.70
  -6  -6  -3    3.70    0.50
  -6  -6  -3    3.70    0.70
  -6  -6  -3    3.30    0.60
  -7  -6  -3    7.00    0.80
  -7  -6  -3    7.70    0.80
  -8  -6  -3    0.60    0.30
  -8  -6  -3    1.20    0.30
  -8  -7   3    2.90    0.40
  -8  -7   3    2.90    0.40
  -8  -7   3    3.10    0.30
  -7  -7   3   23.50    1.90
  -7  -7   3   30.20    2.50
  -7  -7   3   21.70    1.80
  -6  -7   3   45.60    3.70
  -6  -7   3   55.59    3.80
  -5  -7   3    1.40    0.40
  -5  -7   3    1.90    0.70
  -4  -7   3  311.97   21.50
  -4  -7   3  325.27   21.50
   4  -7  -3  282.97   21.60
  -3  -7   3    3.20    0.60
   3  -7  -3    3.60    0.80
  -3  -7   3    2.80    0.60
  -2  -7   3   11.70    1.10
  -2  -7   3    8.70    1.20
   2  -7  -3    9.20    1.30
   1  -7  -3   23.90    2.30
   1   7  -3   24.50    2.50
   0  -7  -3   54.39    4.50
   0  -7   3   58.49    4.40
  -1  -7  -3   12.00    1.80
   1  -7   3   10.30    1.30
  -1  -7  -3   12.20    1.40
  -1  -7  -3   12.80    1.50
  -1   7  -3   13.50    1.30
  -2  -7  -3    0.40    0.30
  -2  -7  -3    0.20    0.50
  -2  -7  -3    0.00    0.30
  -2   7  -3    0.50    0.30
  -3  -7  -3    0.30    0.40
  -3  -7  -3    0.30    0.30
  -3  -7  -3    0.30    0.30
  -4  -7  -3   36.00    2.90
  -4  -7  -3   32.50    2.80
  -4  -7  -3   34.30    2.80
  -4  -7  -3   40.70    3.10
  -5  -7  -3   24.60    2.00
  -5  -7  -3   25.00    1.90
  -5  -7  -3   23.50    2.00
  -5  -7  -3   23.90    2.10
  -6  -7  -3   39.30    3.10
  -6  -7  -3   45.20    3.20
  -6  -7  -3   43.40    3.20
  -7  -7  -3    3.10    0.40
  -7  -7  -3    3.10    0.50
  -7  -8   3    7.70    0.80
  -6  -8   3    0.10    0.20
  -6  -8   3    0.30    0.20
  -6  -8   3    0.20    0.10
  -5  -8   3    0.40    0.20
  -5  -8   3    0.10    0.20
   4  -8  -3    4.30    0.80
  -4  -8   3    5.80    0.70
  -4  -8   3    6.70    0.80
  -3  -8   3   19.10    1.50
   3  -8  -3   15.90    1.60
  -3  -8   3   17.30    1.50
   2  -8  -3   17.50    1.70
  -2  -8   3   20.00    1.60
  -2  -8   3   17.80    1.60
  -1  -8   3    8.20    0.90
  -1  -8   3    9.00    1.10
   0  -8  -3   30.70    2.40
   0  -8  -3   30.70    2.60
  -1  -8  -3   70.99    5.20
  -2  -8  -3   21.70    1.80
  -2  -8  -3   23.10    1.80
  -3  -8  -3    0.30    0.20
  -3  -8  -3    0.20    0.20
  -4  -8  -3    8.10    0.80
  -4  -8  -3    6.20    0.70
  -5  -8  -3   24.40    1.80
  -5  -8  -3   26.80    1.90
  -6  -8  -3    4.60    0.40
  -5  -9   3    6.00    0.70
  -4  -9   3   16.40    1.30
  -4  -9   3   16.40    1.30
   3  -9  -3   10.40    1.10
  -3  -9   3    9.40    0.90
  -3  -9   3   11.10    0.90
  -2  -9   3    0.20    0.20
  -2  -9   3    0.50    0.30
   2  -9  -3    0.40    0.20
  -1  -9   3   14.60    1.30
   0  -9  -3    2.00    0.40
  -1  -9  -3  100.99    7.10
  -2  -9  -3    7.50    0.70
  -2  -9  -3    7.70    0.70
  -3  -9  -3   10.00    0.80
  -3  -9  -3    9.80    0.80
  -4  -9  -3   21.50    1.60
   1 -10  -3    5.40    0.50
   0 -10  -3    0.20    0.10
  -1 -10  -3    1.50    0.20
 -12   0   4    1.80    0.30
 -11   0   4   -0.20    0.20
 -10   0   4    0.20    0.30
   9   0  -4    0.30    0.30
  -9   0   4    0.30    0.50
   8   0  -4  430.36   30.00
  -7   0   4    0.40    0.50
   7   0  -4    0.10    0.40
  -6   0   4  685.53   48.10
  -5   0   4    0.40    0.50
  -4   0   4   81.09    6.00
  -3   0   4    0.50    0.30
  -2   0   4 4553.24  332.47
   2   0  -4 4698.93  333.47
  -1   0   4    0.60    0.40
   0   0   4 2614.54  194.08
   0   0  -4 2735.73  194.28
   1   0   4    0.90    0.30
   2   0   4   33.80    2.50
  -3   0  -4    1.60    0.70
   3   0   4    0.60    0.20
  -4   0  -4   40.60    3.60
  -5   0  -4    0.30    0.50
  -6   0  -4   39.60    3.70
  -6   0  -4   49.00    3.90
  -6   0  -4   40.80    4.70
  -8   0  -4  389.66   27.30
  -8   0  -4  391.86   27.60
  -9   0  -4    0.10    0.30
 -10   0  -4    9.00    1.00
 -11  -1   4    0.80    0.30
 -11   1   4    0.50    0.30
  10  -1  -4    6.40    0.70
 -10  -1   4    5.80    0.90
 -10  -1   4    5.50    0.80
 -10   1   4    7.50    1.20
   9  -1  -4    4.40    0.70
  -9  -1   4    5.70    1.00
  -9   1   4    5.90    1.20
   8  -1  -4   46.30    3.50
  -8  -1   4   43.80    3.80
  -8   1   4   51.49    4.90
   8   1  -4   41.80    3.40
  -7  -1   4   60.39    5.00
   7   1  -4   51.79    4.30
  -7   1   4   55.49    4.70
  -6  -1   4   40.00    3.70
  -6   1   4   38.60    3.50
  -4  -1   4   31.30    2.60
  -4   1   4   30.30    2.80
  -4   1   4   29.00    2.50
  -3  -1   4  220.08   16.10
  -3   1   4  233.98   16.10
  -2  -1   4   31.60    2.70
  -2   1   4   33.00    2.60
  -1  -1   4  609.74   42.30
   0  -1  -4  628.84   51.09
   0  -1   4  553.24   49.40
   0   1   4  600.14   51.19
   0   1  -4  605.54   50.79
   1  -1   4  536.05   46.30
   1   1   4  602.84   49.00
  -1   1  -4  639.74   48.50
   1   1   4  603.64   47.70
  -2  -1  -4   37.40    3.50
   2  -1   4   47.00    3.10
   2   1   4   46.50    3.20
  -2   1  -4   34.10    3.70
  -3  -1  -4  342.77   25.90
  -3   1  -4  391.86   26.20
  -4  -1  -4    0.10    0.40
   4  -1   4    0.80    0.20
   4  -1   4    0.90    0.10
  -4   1  -4    0.40    0.50
  -5  -1  -4   77.09    5.90
  -5   1  -4   68.69    5.90
  -6  -1  -4    1.10    0.60
  -6  -1  -4    0.20    0.60
  -6  -1  -4    0.40    0.40
  -6   1  -4    0.40    0.50
  -6   1  -4    0.10    0.50
  -7  -1  -4   88.69    7.30
  -7  -1  -4  105.79    7.40
  -7   1  -4   90.79    7.50
  -8  -1  -4   23.10    2.20
  -8  -1  -4   23.70    2.10
  -8   1  -4   20.70    2.20
  -9  -1  -4   16.70    1.70
  -9  -1  -4   19.00    1.60
  -9   1  -4   16.60    1.70
 -10  -1  -4    1.20    0.30
 -10  -1  -4    1.40    0.30
 -10   1  -4    0.60    0.30
 -11  -2   4    3.80    0.50
 -11  -2   4    3.70    0.50
 -11   2   4    3.30    0.60
 -10  -2   4   20.10    1.70
 -10  -2   4   23.90    1.90
 -10  -2   4   20.00    2.00
  10  -2  -4   23.40    1.80
 -10   2   4   21.00    2.10
  -9  -2   4    1.20    0.50
   9  -2  -4    2.00    0.40
  -8  -2   4   38.10    3.90
  -8  -2   4   33.20    3.50
  -8   2   4   32.80    3.10
  -7  -2   4   45.80    4.40
  -7   2   4   48.90    4.10
  -6  -2   4   27.90    3.10
  -6   2   4   28.30    2.70
  -4  -2   4  131.19    9.70
  -4   2   4  125.79    9.60
  -4   2   4  144.29    9.90
  -3  -2   4  413.66   30.00
  -3   2   4  388.96   29.70
  -3   2   4  474.95   29.90
  -2  -2   4    5.10    0.90
  -2   2   4    6.60    0.80
   1  -2  -4  840.52   67.99
  -1  -2   4  821.72   66.89
   1   2  -4  824.82   68.39
  -1   2   4  720.13   66.69
   0  -2   4 2903.21  204.18
   0   2  -4 2768.32  205.08
   0   2   4 2873.41  203.98
   0   2   4 2698.33  205.38
   1  -2   4  456.85   31.70
   2  -2   4  405.66   27.70
  -2   2  -4  363.66   28.40
   2   2   4  422.86   27.70
  -3  -2  -4 1119.79   77.49
  -4  -2  -4   29.90    2.50
   4  -2   4   28.60    2.10
  -4   2  -4   25.50    2.70
  -5  -2  -4    0.40    0.60
   5  -2   4    0.10    0.10
  -5  -2  -4    0.30    0.40
  -5   2  -4   -0.10    0.40
  -6  -2  -4    2.60    0.80
  -6  -2  -4    0.90    0.50
  -6  -2  -4    0.30    0.60
  -6   2  -4    0.30    0.50
  -6   2  -4    0.10    0.50
  -7  -2  -4    4.10    0.90
  -7  -2  -4    3.10    0.80
  -7   2  -4    3.60    0.80
  -8  -2  -4   62.59    5.20
  -8   2  -4   67.09    5.10
  -9  -2  -4    5.30    0.80
  -9  -2  -4    4.10    0.70
  -9   2  -4    4.70    0.70
 -10  -2  -4    0.30    0.20
 -10  -2  -4    0.30    0.20
 -11  -3   4    0.90    0.30
 -11   3   4    1.20    0.30
 -10  -3   4   40.80    4.30
 -10  -3   4   54.59    3.80
 -10  -3   4   54.39    3.70
  -9  -3   4    6.90    0.90
  -9  -3   4    9.60    1.00
  -8  -3   4   69.29    5.00
  -8  -3   4   56.39    4.90
  -7  -3   4    7.70    1.10
  -7  -3   4    3.20    1.10
  -7   3   4    6.10    1.10
  -6  -3   4   41.20    3.40
  -6  -3   4   34.60    4.00
  -6   3   4   40.30    3.40
  -5   3   4   85.59    6.50
  -4  -3   4   14.60    1.70
  -4   3   4   12.80    1.70
  -4   3   4   16.30    1.60
  -3  -3   4   40.60    3.40
  -3   3   4   40.90    3.20
  -3   3   4   42.20    3.30
  -2  -3   4   24.30    2.30
  -2   3   4   26.30    2.10
  -2   3   4   24.60    2.20
  -1  -3   4  157.28   11.60
  -1   3   4  164.88   11.50
   0  -3   4 2651.53  194.48
   0   3   4 2673.23  204.48
   0   3   4 2558.14  193.78
   1  -3   4   58.49    4.50
   1   3   4   60.79    4.50
   2  -3   4  281.97   28.20
   2   3   4  282.37   30.90
  -2   3  -4  284.97   28.20
   3  -3   4   74.09    5.50
  -3   3  -4   67.59    6.00
   3   3   4   82.89    5.60
   4  -3   4   19.60    1.60
  -4   3  -4   18.30    2.20
  -5  -3  -4   10.60    1.60
   5  -3   4   12.20    1.00
  -5  -3  -4   11.00    1.80
  -5   3  -4   11.40    1.80
  -6  -3  -4    2.90    0.90
  -6  -3  -4    1.70    0.60
  -6  -3  -4    3.00    0.70
   6  -3   4    2.80    0.30
  -6   3  -4    2.80    1.20
  -7  -3  -4   19.30    2.20
  -7  -3  -4   22.90    1.90
  -7  -3  -4   20.90    2.10
  -8  -3  -4   76.69    5.50
  -8  -3  -4   65.69    5.40
  -9  -3  -4    2.70    0.60
 -10  -3  -4    0.80    0.20
 -10  -3  -4    1.00    0.30
 -11  -4   4   14.20    1.10
 -11   4   4   11.10    1.00
  10  -4  -4    0.00    0.20
 -10  -4   4    0.10    0.20
 -10   4   4   -0.10    0.20
  -9  -4   4   28.20    2.10
  -8  -4   4    0.30    0.60
  -8  -4   4    0.10    0.30
  -7  -4   4   42.00    4.90
  -7  -4   4   45.50    3.50
  -6  -4   4    0.30    0.40
  -6  -4   4    0.30    0.70
  -6   4   4    0.30    0.50
  -5  -4   4  683.43   49.40
  -5   4   4  733.13   49.40
  -3  -4   4    0.70    0.40
  -3   4   4    0.80    0.50
  -2  -4   4  199.38   14.30
  -2   4   4  195.98   14.10
  -1  -4   4    6.30    1.10
  -1   4   4    7.00    1.00
   0  -4   4   60.19    5.00
   0   4   4   68.59    5.00
   1  -4   4    4.50    0.80
   1   4   4    7.00    1.00
   2  -4   4   18.00    1.60
   2   4   4   15.50    1.60
   3  -4   4  155.28   11.10
  -4  -4  -4    1.20    0.60
   4  -4   4    1.30    0.40
  -4  -4  -4    0.90    0.50
  -4  -4  -4    0.90    0.70
  -4   4  -4    1.80    0.60
  -5  -4  -4   91.49    6.70
   5  -4   4   83.39    6.10
  -5  -4  -4   76.19    6.70
  -5  -4  -4   82.99    6.40
  -5   4  -4   80.19    6.60
  -5   4  -4   92.49    6.50
  -6  -4  -4    5.60    0.90
  -6  -4  -4    6.10    1.10
  -6  -4  -4    3.40    0.90
  -7  -4  -4   89.39    6.40
  -7  -4  -4   86.49    6.10
  -7  -4  -4   68.29    6.20
  -8  -4  -4    6.40    0.90
  -8  -4  -4    5.60    0.90
  -8  -4  -4    5.40    0.70
  -9  -4  -4   21.40    1.90
  -9  -4  -4   28.30    2.00
 -10  -5   4    1.90    0.40
  10  -5  -4    2.00    0.30
 -10   5   4    2.50    0.40
  -9  -5   4    1.50    0.40
  -9   5   4    1.40    0.50
  -8  -5   4   74.39    5.40
  -8  -5   4   75.29    5.40
  -7  -5   4    7.50    0.90
  -7  -5   4    7.00    0.90
  -6  -5   4   95.19    8.10
  -6  -5   4   94.29    7.00
  -6  -5   4   97.19    7.10
  -5  -5   4  149.88   10.50
  -5  -5   4  143.19   10.60
  -4  -5   4    1.30    0.60
   4  -5  -4    1.70    1.00
  -4  -5   4    1.00    0.50
  -3  -5   4   10.70    1.30
   3  -5  -4   10.20    1.70
  -3  -5   4   11.80    1.60
  -2  -5   4  165.78   11.80
  -2   5   4  156.88   11.70
  -1  -5   4   19.70    1.90
  -1   5   4   17.90    1.80
   0  -5   4  511.35   36.20
   0   5   4  524.45   36.20
   1  -5   4    5.30    0.90
  -1  -5  -4    7.20    1.20
  -2  -5  -4    8.40    1.50
  -2  -5  -4   10.40    1.40
  -2  -5  -4    9.60    1.50
  -2   5  -4   14.80    1.70
  -3  -5  -4    9.30    1.40
  -3  -5  -4    9.50    1.30
  -3  -5  -4   10.10    1.60
   3  -5   4   12.20    1.10
  -3  -5  -4    7.80    1.40
  -3   5  -4    8.20    1.20
   4  -5   4    7.00    0.90
  -4  -5  -4    9.20    1.40
  -4  -5  -4    8.50    1.10
  -4  -5  -4    9.30    1.30
  -4  -5  -4   10.10    1.60
  -4   5  -4    8.50    1.20
  -5  -5  -4   13.10    1.70
  -5  -5  -4   14.30    1.50
  -5  -5  -4   13.10    1.60
  -5  -5  -4   12.70    1.20
  -6  -5  -4    5.90    0.90
  -6  -5  -4    4.50    0.90
  -6  -5  -4    7.20    1.00
  -7  -5  -4    1.80    0.50
  -7  -5  -4    1.60    0.50
  -7  -5  -4    2.00    0.50
  -8  -5  -4   84.19    6.40
  -8  -5  -4   85.19    6.40
  -8  -5  -4   95.49    6.40
  -9  -5  -4    2.20    0.30
  -9  -5  -4    2.50    0.30
   9  -6  -4    0.30    0.10
  -9  -6   4    0.10    0.20
  -9   6   4    0.20    0.20
  -8  -6   4    1.30    0.30
  -8  -6   4    1.90    0.30
  -7  -6   4    2.80    0.50
  -7  -6   4    3.00    0.50
  -6  -6   4    4.30    0.70
  -6  -6   4    6.80    0.80
  -5  -6   4   59.29    4.40
  -5  -6   4   56.09    4.30
   4  -6  -4   18.90    2.30
   3  -6  -4   48.80    4.20
  -3  -6   4   54.69    4.00
  -3  -6   4   49.20    4.00
  -2  -6   4    7.10    1.00
  -2  -6   4    7.90    1.20
   2  -6  -4    8.20    1.30
  -2  -6   4    8.60    1.30
   2  -6  -4    6.70    1.40
   2   6  -4    6.60    1.00
   1  -6  -4   66.59    5.00
   1  -6  -4   65.19    5.20
  -1  -6   4   62.49    4.90
  -1  -6   4   59.39    4.70
   1   6  -4   58.09    4.80
   0  -6   4  254.67   17.80
   0  -6  -4  245.28   18.20
   0  -6  -4  261.37   18.00
   0  -6   4  256.37   17.90
   0  -6  -4  254.07   17.90
   0   6  -4  244.38   17.90
   1  -6   4   58.49    4.30
  -1  -6  -4   53.99    4.40
  -1  -6  -4   57.49    4.60
  -1  -6  -4   52.69    4.30
  -1   6  -4   53.79    4.30
  -2  -6  -4   62.69    4.80
  -2  -6  -4   68.69    5.10
   2  -6   4   59.79    4.70
  -2  -6  -4   61.49    4.80
  -2   6  -4   58.59    4.80
   3  -6   4    8.40    1.10
  -3  -6  -4    8.90    1.20
  -3  -6  -4    7.10    1.20
  -3  -6  -4   11.80    1.30
  -3   6  -4    9.90    1.20
  -4  -6  -4   40.50    3.40
  -4  -6  -4   35.70    3.00
  -4  -6  -4   36.30    3.10
  -4  -6  -4   41.20    3.10
  -4   6  -4   38.40    3.10
  -5  -6  -4    7.00    1.50
  -5  -6  -4    5.20    0.80
  -5  -6  -4    6.00    0.90
  -6  -6  -4   17.60    1.70
  -6  -6  -4   22.40    1.70
  -6  -6  -4   18.10    1.60
  -7  -6  -4   18.40    1.60
  -7  -6  -4   19.00    1.50
  -7  -6  -4   18.80    1.60
  -8  -6  -4   15.90    1.30
  -8  -6  -4   16.40    1.30
   8  -7  -4    6.90    0.60
  -8  -7   4    7.80    0.60
  -8  -7   4    6.20    0.90
  -7  -7   4   20.00    1.80
  -6  -7   4   15.90    1.30
  -6  -7   4   16.00    1.40
  -5  -7   4   26.60    2.10
  -4  -7   4    3.20    0.60
  -4  -7   4    3.50    0.60
  -3  -7   4   69.19    5.00
   3  -7  -4   71.49    5.30
  -3  -7   4   63.99    5.10
  -2  -7   4    7.30    0.90
  -2  -7   4    8.40    1.10
   2  -7  -4    7.70    1.10
  -1  -7   4   82.99    6.10
   1  -7  -4   83.79    6.50
   1  -7  -4   90.19    6.30
  -1  -7   4   75.99    6.10
   1   7  -4   86.39    6.20
   0  -7   4   18.00    1.50
   0  -7  -4   17.40    1.60
   0  -7  -4   16.80    1.60
   0  -7  -4   14.50    1.80
   0   7  -4   17.50    1.60
  -1  -7  -4   41.40    3.40
  -1  -7  -4   39.10    3.20
  -1  -7  -4   37.30    3.10
  -1   7  -4   41.70    3.20
  -2  -7  -4    0.20    0.40
  -2  -7  -4    0.10    0.20
  -2  -7  -4   -0.30    0.30
  -2   7  -4    0.30    0.30
  -3  -7  -4  192.68   11.90
  -3  -7  -4  172.38   11.90
  -3  -7  -4  138.49   12.20
  -4  -7  -4    5.00    0.60
  -4  -7  -4    6.20    0.90
  -4  -7  -4    3.90    0.60
  -5  -7  -4    0.40    0.20
  -5  -7  -4    0.60    0.30
  -6  -7  -4    6.20    0.70
  -6  -7  -4    7.00    0.70
  -6  -7  -4    7.70    0.70
  -7  -7  -4    0.00    0.10
  -7  -8   4    0.60    0.10
   7  -8  -4    0.30    0.10
  -7  -8   4    0.70    0.10
  -6  -8   4    8.70    0.80
  -6  -8   4    9.10    0.80
  -6  -8   4    8.90    0.80
  -5  -8   4    3.00    0.40
  -4  -8   4    0.70    0.30
   4  -8  -4    0.60    0.30
  -4  -8   4    0.40    0.20
  -3  -8   4   12.40    1.10
  -3  -8   4   10.40    1.10
   3  -8  -4   12.80    1.20
  -2  -8   4   20.90    1.70
  -2  -8   4   19.10    1.60
   2  -8  -4   18.10    1.70
   1  -8  -4   22.40    1.90
  -1  -8   4   22.60    1.90
  -1  -8   4   21.30    1.80
   0  -8  -4   60.49    4.60
   0  -8  -4   62.29    4.50
  -1  -8  -4   11.00    1.00
  -1  -8  -4    9.50    1.00
  -2  -8  -4    0.20    0.20
  -2  -8  -4    0.40    0.30
  -3  -8  -4    4.00    0.50
  -3  -8  -4    5.40    0.60
  -4  -8  -4    0.50    0.20
  -5  -8  -4    0.30    0.20
  -6  -8  -4    0.10    0.10
  -5  -9   4   17.80    1.40
  -5  -9   4   19.20    1.40
  -4  -9   4   15.40    1.30
  -4  -9   4   16.60    1.30
  -3  -9   4    1.70    0.30
  -3  -9   4    1.80    0.30
  -2  -9   4   57.09    4.10
   2  -9  -4   56.59    4.10
  -2  -9   4   54.39    4.00
   1  -9  -4    1.00    0.30
  -1  -9   4    1.20    0.30
   0  -9  -4    0.60    0.20
  -1  -9  -4   -0.10    0.20
  -1  -9  -4   -0.10    0.10
  -2  -9  -4   10.00    0.80
  -3  -9  -4    8.40    0.70
  -4  -9  -4    2.20    0.30
 -11   0   5   23.90    1.90
 -10   0   5   -0.20    0.20
  -9   0   5  153.98   11.40
   9   0  -5  156.58   11.00
  -8   0   5    0.50    0.50
   7   0  -5  389.76   29.00
  -7   0   5  443.16   29.60
  -6   0   5   -0.20    0.40
  -4   0   5    0.60    0.40
  -3   0   5    6.50    1.00
  -2   0   5   -0.10    0.30
  -1   0   5  313.57   22.00
   0   0   5    1.50    0.40
   1   0   5  800.22   61.39
  -1   0  -5  760.12   60.89
   2   0   5    1.00    0.30
  -3   0  -5  170.28   14.70
   3   0   5  226.28   14.00
  -4   0  -5    0.80    0.70
  -5   0  -5  621.24   42.40
  -5   0  -5  581.64   42.00
  -6   0  -5    0.10    0.50
  -6   0  -5    1.20    0.80
  -6   0  -5    0.70    0.40
  -7   0  -5   85.29    6.70
  -7   0  -5   84.99    6.40
  -8   0  -5    0.60    0.50
  -8   0  -5    0.60    0.30
  -9   0  -5  134.29    8.90
  -9   0  -5  116.19    9.20
 -10   0  -5    0.10    0.20
 -11  -1   5    4.80    0.60
 -11   1   5    5.70    0.80
  10  -1  -5    3.60    0.50
 -10  -1   5    3.10    0.60
 -10  -1   5    3.20    0.60
 -10   1   5    3.50    0.80
   9  -1  -5   15.70    1.40
  -9  -1   5   15.20    1.60
  -8  -1   5  475.65   35.70
   8  -1  -5  511.65   35.30
  -8  -1   5  513.35   36.00
  -8   1   5  527.95   35.80
   7  -1  -5   69.19    5.60
  -7  -1   5   81.39    6.30
   7   1  -5   76.69    5.60
  -7   1   5   75.49    6.00
  -6  -1   5  174.68   13.70
  -6   1   5  192.58   13.50
  -5   1   5  166.78   12.30
  -4  -1   5  293.97   20.60
  -4   1   5  292.17   20.70
  -4   1   5  290.87   20.90
  -3  -1   5   96.69    7.40
  -3   1   5  104.99    7.40
  -2  -1   5  344.57   24.50
  -2   1   5  353.06   24.40
  -1  -1   5  118.09    8.80
  -1   1   5  125.79    8.80
   0  -1  -5 1353.06  105.29
   0  -1   5 1374.96  104.69
   0   1   5 1389.46  106.09
   1  -1   5  217.98   15.10
   1   1   5  211.68   15.10
   2  -1   5  474.95   32.90
   3  -1   5   38.70    2.80
  -3   1  -5   34.50    3.80
   3   1   5   40.50    2.90
  -4  -1  -5   11.80    1.70
   4  -1   5   12.00    0.90
   4   1   5   12.80    1.10
  -5  -1  -5   24.70    2.60
  -5   1  -5   31.10    3.10
  -5   1  -5   21.40    3.20
  -5   1  -5   31.60    2.70
  -6  -1  -5  101.29    7.60
  -6  -1  -5  100.09    7.40
  -6   1  -5   91.09    7.50
  -6   1  -5   96.79    7.30
  -7  -1  -5    7.90    1.30
  -7  -1  -5    8.80    1.20
  -7   1  -5   10.20    1.50
  -7   1  -5    8.20    1.00
  -8  -1  -5  138.49   10.50
  -8  -1  -5  155.58   10.40
  -8   1  -5  134.99   10.40
  -8   1  -5  141.69   10.10
  -9  -1  -5   13.20    1.10
  -9  -1  -5    8.90    1.40
  -9   1  -5    9.80    1.10
 -10  -1  -5    0.30    0.20
 -11   2   5    1.40    0.40
  10  -2  -5   26.20    1.90
 -10  -2   5   23.60    1.90
 -10   2   5   21.70    2.20
  -9  -2   5    1.30    0.50
  -8  -2   5   97.99    7.40
   8  -2  -5   99.89    7.20
  -7  -2   5   11.60    2.00
  -7  -2   5   13.50    1.70
  -7  -2   5   12.80    2.10
  -7   2   5   10.30    1.50
   7   2  -5   11.70    1.20
  -6   2   5    4.00    0.90
  -5   2   5  292.07   20.80
  -4  -2   5    4.60    0.90
  -4   2   5    6.00    0.90
  -4   2   5    6.60    1.10
  -3  -2   5  227.78   15.90
  -3   2   5  219.28   15.80
  -3   2   5  222.58   15.90
  -2  -2   5  450.75   33.20
  -2   2   5  493.25   33.10
  -2   2   5  481.65   33.20
  -1  -2   5  680.93   46.10
  -1   2   5  664.33   46.00
  -1   2   5  645.54   45.80
   0  -2   5 2982.10  211.88
   0   2   5 2939.81  213.58
   0   2  -5 2883.11  213.08
   0   2   5 2863.31  213.68
   1  -2   5  965.30   74.89
   1   2   5  953.80   76.79
  -1   2  -5  963.00   75.39
   2  -2   5  423.06   35.90
   2   2   5  434.36   37.40
   3  -2   5  402.36   28.20
  -3   2  -5  417.36   29.10
   3   2   5  403.56   28.30
   4  -2   5   71.29    5.00
  -4   2  -5   70.69    5.90
  -5  -2  -5   36.70    2.80
  -5  -2  -5   32.30    3.10
  -5  -2  -5   33.10    3.10
  -5   2  -5   27.80    3.00
  -5   2  -5   30.80    3.20
  -5   2  -5   31.30    2.90
  -6  -2  -5   27.20    2.30
  -6   2  -5   28.40    2.50
  -6   2  -5   29.40    2.70
  -7  -2  -5    3.60    0.80
  -7  -2  -5    2.00    0.60
  -7   2  -5    3.30    0.70
  -8  -2  -5   61.69    4.50
  -8  -2  -5   46.60    4.40
  -8   2  -5   63.49    4.50
  -9  -2  -5   19.80    1.80
 -10  -2  -5    4.00    0.50
  11  -3  -5    0.60    0.20
 -11   3   5    0.50    0.30
  10  -3  -5    3.70    0.50
 -10  -3   5    4.80    0.40
 -10   3   5    3.30    0.80
   9  -3  -5   17.50    1.60
  -8  -3   5   25.50    2.20
  -7  -3   5   91.39    6.50
  -7   3   5   84.59    6.80
  -6  -3   5   25.30    2.30
  -6   3   5   27.60    3.10
   6   3  -5   25.70    2.30
  -5   3   5  342.27   24.10
  -4  -3   5   41.10    3.50
  -4   3   5   42.20    3.40
  -4   3   5   42.40    3.40
  -3  -3   5  475.15   33.10
  -3   3   5  471.35   33.00
  -2  -3   5    0.40    0.30
  -2   3   5    0.50    0.30
  -1  -3   5  646.74   46.10
  -1   3   5  678.43   46.00
   0   3   5  198.48   14.10
   1  -3   5  909.01   62.99
   2  -3   5   98.69    7.30
   2   3   5  103.99    7.40
   3  -3   5  251.87   17.90
   3   3   5  258.67   18.00
  -4  -3  -5    9.00    1.70
  -4   3  -5    8.40    1.30
  -5  -3  -5   76.99    6.10
   5  -3   5   76.29    5.30
  -5  -3  -5   85.79    5.80
  -5  -3  -5   71.89    6.10
  -5   3  -5   65.79    5.80
  -6  -3  -5    3.00    0.80
  -6  -3  -5    4.10    0.70
  -6  -3  -5    2.90    0.90
  -7  -3  -5    7.20    1.20
  -7  -3  -5   12.30    1.40
  -7  -3  -5   11.50    1.10
  -8  -3  -5    8.10    1.10
  -8  -3  -5    9.90    1.10
  -9  -3  -5   39.40    3.00
  -9  -3  -5   39.00    3.00
  10  -4  -5    0.20    0.20
 -10  -4   5    0.90    0.30
 -10   4   5    0.50    0.30
  -9  -4   5    5.80    0.60
   9  -4  -5    4.90    0.70
  -8  -4   5  398.86   27.80
  -7  -4   5    6.90    0.90
  -6  -4   5  182.58   13.50
   6   4  -5  196.48   13.60
  -5  -4   5   15.40    1.80
   5  -4  -5   18.80    2.30
   5   4  -5   17.80    1.70
  -4  -4   5  263.17   18.70
  -3  -4   5    3.30    0.80
  -3   4   5    4.20    0.80
  -2  -4   5    1.80    0.60
  -2   4   5    1.50    0.50
  -1  -4   5    1.10    0.50
  -1   4   5    0.00    0.30
   0  -4   5  436.46   31.40
   0   4   5  457.75   31.30
   1  -4   5    1.90    0.50
   1   4   5    2.60    0.60
  -2  -4  -5   50.89    5.30
   2  -4   5   46.70    3.70
   2   4   5   50.29    3.80
  -2   4  -5   42.90    3.90
  -3  -4  -5    3.90    0.90
  -3  -4  -5    6.30    1.30
  -3  -4  -5    5.00    0.90
   3  -4   5    3.90    0.70
  -3  -4  -5    5.30    1.20
  -3   4  -5    6.00    1.10
  -4  -4  -5    4.10    0.90
   4  -4   5    3.70    0.60
  -4  -4  -5    3.60    0.60
  -4  -4  -5    3.00    0.90
  -4  -4  -5    3.60    1.00
  -4   4  -5    2.50    0.80
  -5  -4  -5   54.69    4.00
  -5  -4  -5   45.00    4.20
  -5  -4  -5   53.79    4.30
   5  -4   5   45.70    3.70
  -5   4  -5   56.69    4.10
  -6  -4  -5  100.19    8.40
  -6  -4  -5  116.29    8.20
  -6  -4  -5  121.59    8.50
  -7  -4  -5    3.70    0.60
  -7  -4  -5    2.60    0.60
  -7  -4  -5    1.30    0.50
  -8  -4  -5  112.29    8.40
  -9  -4  -5    0.60    0.20
  -9  -4  -5    0.60    0.30
 -10  -5   5    8.80    0.80
  10  -5  -5    9.60    0.80
 -10   5   5    9.30    0.80
   9  -5  -5   25.70    2.00
  -9  -5   5   24.40    1.90
  -9  -5   5   26.80    2.00
  -8  -5   5  117.49    9.20
  -8  -5   5  143.49    9.20
  -7  -5   5   53.09    3.80
  -7  -5   5   43.70    3.90
  -6  -5   5   20.10    1.90
  -6  -5   5   21.50    1.80
   5  -5  -5  297.77   21.30
  -4  -5   5   14.90    1.50
   4  -5  -5   12.90    1.90
   4   5  -5   14.80    1.50
   4   5  -5   18.30    1.90
   3  -5  -5    9.70    1.70
  -3  -5   5   12.60    1.70
  -3  -5   5   10.80    1.40
   3  -5  -5   10.10    1.70
   3   5  -5    7.80    1.70
   3   5  -5    9.40    1.40
   2  -5  -5    8.90    2.10
   2  -5  -5    7.40    1.50
  -2  -5   5   11.00    1.50
  -2   5   5   11.10    1.40
   2   5  -5    8.80    1.30
   1  -5  -5   34.70    3.30
  -1  -5   5   40.30    3.30
   1  -5  -5   37.30    3.50
  -1  -5   5   37.90    3.20
   1   5  -5   34.20    3.10
  -1   5   5   41.50    3.20
   0  -5   5   48.90    4.80
   0  -5  -5   48.20    4.10
   0  -5   5   57.99    4.20
   0  -5  -5   53.99    4.50
   0   5   5   52.49    4.10
   0   5  -5   41.50    4.10
  -1  -5  -5  111.59    8.50
  -1  -5  -5  100.29    8.30
  -1  -5  -5  117.69    8.20
   1  -5   5  116.39    8.10
  -1   5  -5   99.59    8.10
   1   5   5  111.69    8.10
   2  -5   5   21.40    1.90
  -2  -5  -5   18.40    1.90
  -2  -5  -5   19.10    2.10
  -2  -5  -5   17.90    1.90
  -2   5  -5   20.00    1.90
  -3  -5  -5   50.19    4.20
  -3  -5  -5   65.49    4.80
  -3  -5  -5   51.79    4.40
   3  -5   5   55.99    4.20
  -3  -5  -5   54.49    4.40
  -3   5  -5   50.99    4.30
  -4  -5  -5    6.60    0.90
  -4  -5  -5    6.50    1.10
  -4  -5  -5    6.50    1.10
  -4  -5  -5    8.40    1.40
  -4   5  -5    6.60    1.00
  -5  -5  -5  100.99    7.60
  -5  -5  -5   97.89    7.50
  -5  -5  -5  105.59    7.80
  -6  -5  -5   24.30    2.30
  -6  -5  -5   23.60    2.10
  -6  -5  -5   25.80    2.20
  -7  -5  -5    6.00    0.80
  -7  -5  -5    6.30    0.80
  -8  -5  -5   28.00    2.10
  -8  -5  -5   25.40    2.10
  -9  -6   5    0.10    0.20
  -9  -6   5    0.10    0.10
   9  -6  -5    0.30    0.20
  -9   6   5    0.10    0.10
   8  -6  -5   33.80    2.60
  -8  -6   5   34.20    2.70
  -8  -6   5   34.40    2.50
  -7  -6   5    3.90    0.50
  -7  -6   5    3.40    0.50
   5  -6  -5   24.50    2.50
  -5  -6   5   26.60    2.20
  -5  -6   5   28.40    2.30
  -4  -6   5   20.00    1.80
   4  -6  -5   19.40    2.10
  -4  -6   5   23.70    2.00
   3   6  -5  161.08   12.10
   2  -6  -5   12.80    1.80
   2  -6  -5   16.80    1.90
  -2  -6   5   17.00    1.80
  -2  -6   5   14.00    1.80
  -2  -6   5   17.30    1.50
   2   6  -5   14.30    1.50
   1  -6  -5  147.79   10.50
  -1  -6   5  143.09   10.00
   1  -6  -5  133.99   10.10
   1  -6  -5  144.99   10.30
  -1  -6   5  129.69   10.20
   1   6  -5  135.19   10.10
   0  -6   5   33.30    2.80
   0  -6  -5   30.30    3.00
   0  -6  -5   35.60    2.80
   0  -6   5   30.50    2.60
   0  -6  -5   30.30    2.70
   0   6  -5   33.20    2.80
  -1  -6  -5  220.38   15.80
  -1  -6  -5  204.78   15.90
  -1   6  -5  240.58   15.90
   2  -6   5   45.20    3.70
  -2  -6  -5   51.39    4.00
  -2  -6  -5   45.90    3.70
  -2  -6  -5   43.00    3.60
  -2   6  -5   44.10    3.60
  -3  -6  -5   72.49    5.40
  -3  -6  -5   68.29    5.10
  -3  -6  -5   66.09    5.00
  -3  -6  -5   58.79    5.00
  -3   6  -5   69.29    5.10
  -4  -6  -5    2.90    0.70
  -4  -6  -5    2.70    0.60
  -4  -6  -5    2.30    0.50
  -4   6  -5    2.80    0.60
  -5  -6  -5   33.80    2.90
  -5  -6  -5   42.40    3.10
  -5  -6  -5   36.10    2.90
  -6  -6  -5    2.60    0.50
  -6  -6  -5    2.50    0.60
  -6  -6  -5    2.50    0.50
  -7  -6  -5    0.50    0.20
  -7  -6  -5    0.40    0.20
  -7  -6  -5    0.70    0.20
  -8  -7   5   36.20    2.60
   8  -7  -5   34.60    2.60
  -8  -7   5   37.30    2.70
  -8  -7   5   37.60    2.70
  -7  -7   5    0.00    0.10
   7  -7  -5    0.20    0.10
  -7  -7   5    0.00    0.10
  -6  -7   5    1.50    0.30
  -6  -7   5    1.30    0.30
   5  -7  -5   37.00    3.00
  -5  -7   5   38.60    2.80
  -5  -7   5   35.70    2.80
   4  -7  -5    7.00    1.00
  -4  -7   5    8.40    1.00
  -3  -7   5   18.30    1.70
   3  -7  -5   20.20    1.90
  -3  -7   5   21.40    1.80
   2  -7  -5   79.49    5.90
  -2  -7   5   75.99    5.70
  -2  -7   5   80.29    5.70
   2   7  -5   75.29    5.70
   1  -7  -5    0.40    0.40
   1  -7  -5   -0.20    0.30
   1  -7  -5    0.20    0.40
  -1  -7   5    0.10    0.30
   1   7  -5    0.50    0.30
   0  -7  -5  334.77   23.90
   0  -7  -5  360.86   23.70
   0  -7   5  325.07   23.50
   0  -7  -5  323.77   23.60
   0   7  -5  346.07   23.70
  -1  -7  -5    0.60    0.30
  -1  -7  -5    1.40    0.40
  -1  -7  -5    0.40    0.40
  -1   7  -5    0.80    0.40
  -2  -7  -5   20.80    2.00
  -2  -7  -5   20.10    2.20
  -2  -7  -5   22.30    1.90
  -2   7  -5   21.90    1.90
  -3  -7  -5    5.00    0.70
  -3  -7  -5    4.70    0.60
  -3  -7  -5    3.10    0.70
  -3   7  -5    4.30    0.60
  -4  -7  -5   13.40    1.20
  -4  -7  -5   13.70    1.30
  -4  -7  -5   13.50    1.10
  -5  -7  -5    0.90    0.30
  -6  -7  -5    3.40    0.40
  -6  -7  -5    4.50    0.40
  -7  -8   5   15.90    1.10
  -7  -8   5   14.10    1.10
   6  -8  -5    0.60    0.20
  -6  -8   5    1.20    0.20
  -6  -8   5    1.30    0.20
   5  -8  -5   44.80    3.30
  -5  -8   5   42.00    3.20
  -5  -8   5   47.40    3.30
  -4  -8   5    0.50    0.20
  -4  -8   5    1.00    0.40
   4  -8  -5    0.80    0.30
   3  -8  -5   14.30    1.30
  -3  -8   5   14.00    1.20
  -3  -8   5   13.40    1.40
  -2  -8   5    0.20    0.20
   2  -8  -5    0.10    0.30
  -1  -8   5    3.70    0.50
   1  -8  -5    3.40    0.60
   1   8  -5    2.80    0.50
   0  -8  -5   10.00    1.00
   0  -8  -5   10.10    1.30
   0   8  -5   12.00    1.00
  -1  -8  -5   16.70    1.90
  -1  -8  -5   20.00    1.60
  -1  -8  -5   21.90    1.60
  -2  -8  -5    9.10    0.90
  -2  -8  -5    9.90    1.00
  -2  -8  -5    8.80    0.90
  -3  -8  -5    3.50    0.50
  -3  -8  -5    4.00    0.60
  -3  -8  -5    3.60    0.40
  -4  -8  -5    3.30    0.40
  -5  -8  -5   18.20    1.50
  -4  -9   5    7.30    0.60
  -4  -9   5    5.80    0.60
  -3  -9   5    1.70    0.30
  -3  -9   5    1.80    0.20
   3  -9  -5    1.30    0.20
  -2  -9   5    0.10    0.10
  -2  -9   5    0.50    0.30
   2  -9  -5    0.10    0.20
   1  -9  -5    3.00    0.40
   0  -9  -5   16.60    1.30
  -1  -9  -5    1.30    0.20
  -2  -9  -5    0.60    0.20
  -2  -9  -5    0.30    0.20
  -3  -9  -5    1.20    0.20
 -11   0   6    0.00    0.20
 -10   0   6    1.30    0.40
  10   0  -6    1.60    0.30
  -9   0   6    0.10    0.50
   9   0  -6    0.10    0.20
   8   0  -6  104.09    7.50
   7   0  -6   -0.10    0.30
  -7   0   6   -0.30    0.40
   6   0  -6   69.59    5.30
  -5   0   6    0.20    0.40
  -4   0   6  744.53   51.69
  -3   0   6    0.10    0.30
  -2   0   6  423.56   29.60
  -1   0   6    0.60    0.30
   0   0   6   42.10    3.30
   1   0   6    0.60    0.30
   3   0   6    0.10    0.10
  -4   0  -6  187.08   14.40
   4   0   6  210.28   13.90
  -5   0  -6    0.30    0.60
  -5   0  -6   -0.10    0.40
  -6   0  -6   29.40    2.50
  -6   0  -6   25.80    2.70
  -7   0  -6   -0.30    0.60
  -8   0  -6    0.10    0.30
  -8   0  -6    0.00    0.30
  -9   0  -6   -0.20    0.30
  -9   0  -6   -0.10    0.20
 -11  -1   6   12.20    1.10
 -11   1   6   12.30    1.10
 -10  -1   6    1.90    0.40
 -10   1   6    1.50    0.50
   9  -1  -6   37.80    2.90
  -9  -1   6   36.90    3.10
   9   1  -6   37.10    2.80
  -8  -1   6    2.90    0.80
   8  -1  -6    3.30    0.60
   8   1  -6    3.60    0.60
  -7  -1   6   28.40    2.90
   7  -1  -6   28.90    2.40
   7   1  -6   28.30    2.30
  -7   1   6   28.30    2.70
  -6  -1   6    9.50    1.70
   6  -1  -6   10.10    1.30
  -6   1   6    9.60    1.60
  -5   1   6    7.30    1.30
  -4  -1   6   44.40    3.60
  -4   1   6   46.30    3.80
  -4   1   6   43.50    3.50
  -3  -1   6  156.28   10.90
  -3   1   6  146.29   10.90
  -2  -1   6    0.80    0.40
  -2   1   6    0.10    0.30
  -1  -1   6  449.16   30.50
  -1   1   6  423.96   30.40
   0  -1   6    1.40    0.40
   0   1   6    1.50    0.40
   1  -1   6  165.88   11.60
   1   1   6  161.18   11.60
   2  -1   6    3.90    0.60
   2   1   6    3.90    0.60
   3  -1   6   18.10    1.40
   3   1   6   18.60    1.50
   4  -1   6   38.30    2.70
  -4  -1  -6   32.40    3.60
  -4   1  -6   41.30    3.40
   4   1   6   40.30    2.90
  -5  -1  -6   10.20    1.10
  -5  -1  -6    6.90    1.40
  -5  -1  -6    8.20    1.30
  -5   1  -6    6.50    1.30
  -5   1  -6    6.40    1.10
  -6  -1  -6    0.30    0.50
  -6  -1  -6    0.00    0.40
  -6   1  -6    0.20    0.50
  -6   1  -6    0.00    0.30
  -7  -1  -6   25.60    3.10
  -7   1  -6   25.10    2.60
  -7   1  -6   33.60    2.50
  -8  -1  -6    0.20    0.30
  -8  -1  -6    0.30    0.30
  -8   1  -6    0.50    0.30
  -8   1  -6    0.20    0.30
  -9  -1  -6    9.60    1.00
 -11   2   6    0.10    0.20
  10  -2  -6   21.90    1.70
 -10   2   6   19.00    1.90
  -9  -2   6   56.69    4.40
   9  -2  -6   57.79    4.30
   8  -2  -6    3.70    0.60
   8   2  -6    3.40    0.50
  -7  -2   6    7.30    1.10
   7  -2  -6    6.20    1.30
  -7   2   6    8.20    1.40
   7   2  -6    7.10    0.90
  -6  -2   6   19.20    2.90
   6  -2  -6   22.50    2.00
   6  -2  -6   21.30    2.20
   6   2  -6   21.00    1.90
  -6   2   6   26.90    3.10
   5  -2  -6   16.10    1.70
  -5   2   6   18.60    1.90
   5   2  -6   16.10    2.60
  -4  -2   6   34.30    2.90
  -4   2   6   32.90    2.80
  -4   2   6   36.40    3.00
  -3  -2   6  195.58   14.90
  -3   2   6  231.98   14.90
  -3   2   6  196.18   14.80
  -2  -2   6    2.10    0.60
  -2   2   6    1.80    0.50
  -2   2   6    1.80    0.50
  -1   2   6    0.50    0.30
   0  -2   6   87.69    6.40
   0   2   6   86.09    6.40
   1  -2   6  276.27   19.80
   1   2   6  289.77   19.80
   2  -2   6    1.80    0.40
   2   2   6    2.00    0.40
   3  -2   6   40.40    3.00
   3   2   6   38.80    3.00
  -4  -2  -6  235.98   19.80
  -4  -2  -6  295.87   19.40
   4  -2   6  292.47   19.00
  -4  -2  -6  269.27   19.80
  -5  -2  -6    5.30    1.20
  -5  -2  -6    6.30    1.30
  -5  -2  -6    7.00    0.90
  -5   2  -6    8.30    1.20
  -5   2  -6    5.80    1.00
  -6  -2  -6    0.60    0.40
  -6  -2  -6    1.30    0.60
  -6  -2  -6    1.10    0.60
  -6   2  -6    0.80    0.50
  -7  -2  -6   59.29    5.30
  -7  -2  -6   77.59    5.40
  -8  -2  -6    3.10    0.60
  -8  -2  -6    3.40    0.60
  -9  -2  -6    0.70    0.30
  -9  -2  -6    0.40    0.30
 -11   3   6    0.00    0.10
 -10  -3   6    2.30    0.30
  10  -3  -6    2.50    0.40
 -10   3   6    2.40    0.60
   9  -3  -6    3.70    0.60
  -8  -3   6   -0.40    0.50
   8  -3  -6    0.10    0.30
   7  -3  -6    3.90    0.70
  -7  -3   6    3.70    0.70
   7   3  -6    2.50    0.70
   7   3  -6    2.70    0.50
   6  -3  -6   85.69    6.30
  -6  -3   6   76.19    6.00
   6   3  -6   80.89    6.10
   6   3  -6   81.09    5.90
  -5  -3   6   16.80    2.00
   5  -3  -6   17.30    2.10
   5   3  -6   16.90    2.60
  -4  -3   6   55.29    3.90
   4   3  -6   40.10    4.30
  -4   3   6   46.00    4.00
  -3  -3   6   26.90    2.40
  -3   3   6   27.00    2.30
  -2  -3   6    7.90    1.20
  -2   3   6    8.20    1.10
  -1  -3   6   19.60    1.70
  -1   3   6   15.90    1.60
   0  -3   6   25.20    2.20
   0   3   6   25.80    2.20
   1  -3   6   40.40    3.20
   1   3   6   41.30    3.20
   2  -3   6    3.50    0.60
   2   3   6    3.80    0.60
  -3  -3  -6   22.50    2.60
  -3  -3  -6   21.40    2.20
   3  -3   6   25.40    2.00
   3   3   6   24.70    2.00
   4  -3   6  236.68   16.10
  -4  -3  -6  216.78   16.80
  -4  -3  -6  215.78   16.90
  -4  -3  -6  253.87   16.50
  -4   3  -6  219.58   16.50
  -4   3  -6  251.97   16.70
  -5  -3  -6    9.90    1.50
  -5  -3  -6   10.10    1.60
  -5  -3  -6    8.80    1.20
  -5   3  -6    8.00    1.30
  -6  -3  -6    0.20    0.40
  -6  -3  -6    0.20    0.30
  -6  -3  -6    0.80    0.40
  -7  -3  -6    7.10    1.10
  -7  -3  -6    9.30    1.10
  -8  -3  -6    3.00    0.60
  -8  -3  -6    2.40    0.50
  -9  -3  -6    3.50    0.50
  -9  -3  -6    2.60    0.40
  10  -4  -6    3.50    0.40
 -10   4   6    4.00    0.60
  -9  -4   6    2.90    0.40
   9  -4  -6    2.10    0.40
   8  -4  -6   12.90    1.30
  -8  -4   6   15.60    1.30
  -7  -4   6   77.89    5.50
   7  -4  -6   73.29    5.60
   7   4  -6   71.49    5.50
  -6  -4   6    0.10    0.30
   6  -4  -6    1.10    0.60
   6   4  -6    0.60    0.50
   6   4  -6    0.50    0.40
   5  -4  -6   73.09    5.50
  -5  -4   6   62.59    5.20
   5   4  -6   73.09    5.20
   5   4  -6   65.89    5.10
  -4  -4   6    1.00    0.50
   4  -4  -6    1.00    0.70
  -4  -4   6   -0.50    0.90
   4   4  -6    1.10    0.50
   4   4  -6    0.50    0.40
   3  -4  -6   73.09    7.40
  -3  -4   6   67.79    5.60
   3  -4  -6   78.19    5.70
   3   4  -6   74.09    5.60
  -3   4   6   75.39    5.40
   3   4  -6   78.29    5.50
   3   4  -6   54.89    5.90
  -2  -4   6    3.30    0.70
   2  -4  -6    1.90    0.70
  -2  -4   6    0.90    0.50
   2  -4  -6    1.00    0.80
  -2   4   6    2.20    0.60
   2   4  -6    2.00    0.60
   2   4  -6    2.30    0.60
  -1  -4   6  290.57   20.60
   1  -4  -6  322.87   21.30
   1  -4  -6  286.17   20.80
   1   4  -6  263.27   20.60
  -1   4   6  290.67   20.50
   0  -4  -6    0.60    0.70
   0  -4  -6    0.70    0.60
   0  -4   6    0.80    0.50
   0   4  -6    0.10    0.50
   0   4   6    1.40    0.50
   0   4  -6    1.00    0.50
  -1  -4  -6    8.90    1.50
  -1  -4  -6    7.00    1.20
  -1  -4  -6    9.80    1.40
  -1   4  -6    8.70    1.40
  -2  -4  -6   95.69    7.60
  -2  -4  -6  110.99    8.00
  -2  -4  -6  105.89    7.50
   2  -4   6   97.09    7.40
  -2   4  -6   92.49    7.50
   2   4   6  102.89    7.40
   3  -4   6    5.70    0.90
  -3  -4  -6   11.40    1.50
  -3  -4  -6    5.70    0.90
  -3  -4  -6    9.90    1.60
  -3  -4  -6    7.30    1.10
  -3   4  -6    8.40    1.20
  -4  -4  -6   23.90    2.30
  -4  -4  -6   19.60    2.10
  -4  -4  -6   25.00    2.50
   4  -4   6   22.30    1.90
  -4   4  -6   25.90    2.20
  -5  -4  -6    4.70    0.80
  -5  -4  -6    3.80    0.90
  -5  -4  -6    3.50    0.80
  -5   4  -6    5.20    0.90
  -6  -4  -6    3.90    0.80
  -6  -4  -6    3.40    0.60
  -6  -4  -6    4.10    0.80
  -7  -4  -6   21.90    1.90
  -7  -4  -6   18.60    1.70
  -7  -4  -6   22.10    1.90
  -8  -4  -6    0.10    0.20
  -8  -4  -6    0.10    0.20
  -9  -5   6    0.90    0.20
   9  -5  -6    0.40    0.20
   8  -5  -6   12.70    1.10
  -8  -5   6   11.50    1.10
   7  -5  -6   13.50    1.20
  -7  -5   6   11.10    1.10
  -7  -5   6   12.30    1.20
  -6  -5   6    2.30    0.50
   6  -5  -6    1.20    0.70
  -6  -5   6    2.00    0.40
  -5  -5   6    0.30    0.30
   5  -5  -6    0.60    0.60
   5   5  -6    0.20    0.40
   5   5  -6    0.00    0.30
  -4  -5   6  108.89    8.10
   4  -5  -6   94.89    7.70
   4   5  -6  109.69    7.60
   4   5  -6   96.59    7.40
  -3  -5   6    0.40    0.40
  -3  -5   6    1.30    0.60
   3  -5  -6    0.40    0.50
  -3  -5   6    0.00    0.60
   3  -5  -6    0.90    0.60
   3  -5  -6    0.30    0.40
   3   5  -6    0.90    0.50
   3   5  -6    0.40    0.40
   2  -5  -6   46.80    3.90
  -2  -5   6   45.20    3.90
   2  -5  -6   49.90    4.30
  -2  -5   6   48.00    3.70
   2  -5  -6   43.80    4.10
  -2   5   6   44.80    3.80
   2   5  -6   45.70    3.80
   1  -5  -6   73.19    5.40
  -1  -5   6   69.29    5.20
   1  -5  -6   59.19    5.20
  -1  -5   6   71.29    5.40
   1  -5  -6   75.39    5.70
   1   5  -6   69.99    5.30
  -1   5   6   69.99    5.30
   1   5  -6   57.39    5.50
   0  -5   6    0.30    0.40
   0  -5   6    0.20    0.50
   0  -5  -6    0.00    0.40
   0  -5  -6    0.10    0.50
   0  -5  -6    0.20    0.50
   0   5  -6    0.30    0.40
   0   5  -6   -0.70    0.70
   0   5   6    0.20    0.40
   1  -5   6    2.10    0.60
   1  -5   6    3.30    0.70
  -1  -5  -6    2.00    0.80
  -1  -5  -6    2.60    0.70
  -1  -5  -6    2.90    0.70
  -1   5  -6    3.00    0.70
   1   5   6    3.00    0.70
  -2  -5  -6   44.80    3.60
  -2  -5  -6   43.00    3.80
  -2  -5  -6   43.60    3.70
  -2  -5  -6   48.30    4.00
  -2   5  -6   48.30    3.80
  -3  -5  -6   19.30    1.70
  -3  -5  -6   19.90    1.90
  -3  -5  -6   20.70    2.10
  -3  -5  -6   19.50    1.90
  -3   5  -6   18.60    1.80
  -4  -5  -6   86.19    7.00
  -4  -5  -6   92.39    6.80
  -4  -5  -6   93.19    7.10
  -4  -5  -6   99.59    7.30
  -4   5  -6  108.19    7.10
  -5  -5  -6   11.30    1.30
  -5  -5  -6   12.60    1.40
  -5  -5  -6   12.00    1.20
  -6  -5  -6    5.10    0.70
  -6  -5  -6    4.90    0.80
  -6  -5  -6    4.70    0.70
  -7  -5  -6    1.60    0.30
  -7  -5  -6    1.10    0.30
  -7  -5  -6    1.60    0.30
  -8  -5  -6   -0.10    0.10
  -8  -5  -6    0.10    0.10
   9  -6  -6   13.00    0.90
  -9  -6   6   12.30    0.90
  -9  -6   6   11.80    1.00
  -9   6   6   10.10    1.00
  -8  -6   6    0.00    0.10
   8  -6  -6    0.30    0.20
  -8  -6   6    0.00    0.10
   7  -6  -6    3.90    0.50
  -7  -6   6    3.20    0.50
  -7  -6   6    4.20    0.50
  -6  -6   6   50.79    3.60
  -6  -6   6   45.10    3.60
   6  -6  -6   44.20    3.80
   6  -6  -6   50.29    3.60
  -5  -6   6    0.20    0.30
   5  -6  -6    0.10    0.40
  -4  -6   6    1.60    0.50
  -4  -6   6    1.50    0.50
   4  -6  -6    0.80    0.50
   4  -6  -6    1.50    0.40
   4   6  -6    1.80    0.50
   3  -6  -6   27.80    2.80
   3  -6  -6   29.40    2.70
  -3  -6   6   31.10    2.60
  -3  -6   6   33.50    2.50
   3   6  -6   29.80    2.50
   2  -6  -6   54.69    4.20
  -2  -6   6   48.70    3.90
   2  -6  -6   49.70    4.30
   2   6  -6   50.99    4.00
  -1  -6   6   13.50    1.40
  -1  -6   6    9.80    1.90
   1  -6  -6   14.30    1.70
   1  -6  -6   15.70    1.50
   1  -6  -6   16.00    1.60
   1   6  -6   16.20    1.50
   0  -6   6   35.10    3.00
   0  -6  -6   37.60    3.20
   0  -6  -6   35.60    3.10
   0  -6  -6   39.80    3.40
   0   6  -6   42.80    3.20
  -1  -6  -6   27.70    2.40
   1  -6   6   27.00    2.30
  -1  -6  -6   29.00    2.40
  -1   6  -6   29.00    2.40
  -2  -6  -6    9.60    1.20
  -2  -6  -6   10.60    1.30
  -2  -6  -6   10.30    1.40
  -2   6  -6   13.60    1.20
  -3  -6  -6    9.50    1.10
  -3  -6  -6   10.50    1.20
  -3  -6  -6    9.30    1.20
  -3  -6  -6   10.70    1.30
  -3   6  -6   10.40    1.20
  -4  -6  -6   36.10    2.70
  -4  -6  -6   39.10    3.10
  -4  -6  -6   34.00    2.90
  -4  -6  -6   38.50    2.90
  -4   6  -6   36.70    2.90
  -5  -6  -6    9.10    0.90
  -5  -6  -6    7.80    1.00
  -5  -6  -6    8.00    1.10
  -6  -6  -6    0.00    0.20
  -6  -6  -6    0.00    0.20
  -6  -6  -6    0.10    0.20
  -7  -6  -6    2.10    0.30
  -7  -6  -6    2.60    0.30
   8  -7  -6    0.90    0.20
  -8  -7   6    0.80    0.20
  -8  -7   6    0.80    0.10
  -7  -7   6    1.80    0.30
   7  -7  -6    2.20    0.40
  -7  -7   6    2.50    0.30
   6  -7  -6   19.60    1.50
  -6  -7   6   20.10    1.60
  -5  -7   6   10.30    1.00
  -5  -7   6   10.10    1.00
   5  -7  -6   10.80    1.00
  -4  -7   6   18.40    1.50
  -4  -7   6   18.10    1.50
   4  -7  -6   17.70    1.70
  -3  -7   6   56.09    4.00
  -3  -7   6   57.19    4.00
   3  -7  -6   53.79    4.10
   3   7  -6   47.80    3.90
  -2  -7   6   15.30    1.40
   2   7  -6   15.30    1.40
   1  -7  -6    1.90    0.50
   1  -7  -6    1.70    0.40
  -1  -7   6    1.80    0.60
   0  -7   6    0.30    0.30
   0  -7  -6    0.40    0.50
   0  -7  -6    0.20    0.30
   0  -7  -6    0.00    0.30
  -1  -7  -6   47.00    3.90
  -1  -7  -6   55.59    4.00
  -1  -7  -6   56.89    4.20
  -1   7  -6   48.70    3.90
  -2  -7  -6    0.40    0.30
  -2  -7  -6    0.20    0.20
  -2  -7  -6   -0.10    0.20
  -2   7  -6    0.00    0.20
  -3  -7  -6    5.20    0.80
  -3  -7  -6    7.20    0.80
  -3  -7  -6    7.80    0.70
  -3   7  -6    7.00    0.80
  -4  -7  -6   15.00    1.40
  -4  -7  -6   14.50    1.30
  -5  -7  -6    0.60    0.20
  -5  -7  -6    0.50    0.20
  -6  -7  -6    0.20    0.10
  -6  -7  -6    0.30    0.20
  -6  -8   6    0.90    0.20
  -6  -8   6    0.80    0.20
  -5  -8   6   -0.10    0.10
   5  -8  -6    0.10    0.20
  -5  -8   6    0.00    0.10
   4  -8  -6   20.70    1.70
  -4  -8   6   23.30    1.70
  -4  -8   6   22.60    1.70
  -3  -8   6   11.70    1.10
   3  -8  -6   11.70    1.10
  -3  -8   6   13.40    1.10
  -2  -8   6    0.30    0.30
   2  -8  -6    0.40    0.20
   2   8  -6    0.50    0.20
  -1  -8   6    3.10    0.40
   1  -8  -6    2.90    0.50
   1   8  -6    3.00    0.40
   0  -8  -6    0.30    0.20
   0  -8  -6    0.30    0.20
  -1  -8  -6    5.50    0.60
  -1  -8  -6    5.00    0.60
  -1  -8  -6    5.40    0.70
  -2  -8  -6    7.20    0.60
  -2  -8  -6    5.60    0.70
  -2  -8  -6    6.40    0.60
  -3  -8  -6   11.70    1.00
  -3  -8  -6   12.60    1.00
  -4  -8  -6   18.30    1.50
   3  -9  -6    0.70    0.20
   2  -9  -6    3.30    0.40
   1  -9  -6    6.70    0.60
   0  -9  -6    4.30    0.50
  -1  -9  -6    1.90    0.20
 -10   0   7    0.00    0.20
  10   0  -7    0.20    0.20
   9   0  -7   57.09    4.30
  -9   0   7   59.89    4.50
   8   0  -7    0.20    0.30
   7   0  -7   55.19    4.20
  -7   0   7   44.30    4.10
   6   0  -7    0.00    0.40
   6   0  -7    0.30    0.30
  -6   0   7    0.40    0.50
  -5   0   7  256.17   18.60
   5   0  -7  233.48   18.60
   5   0  -7  280.97   18.40
  -4   0   7    0.90    0.40
  -3   0   7 1072.99   74.29
  -2   0   7    0.40    0.30
   0   0   7    0.80    0.30
   1   0   7   38.90    3.00
   2   0   7    0.30    0.20
  -4   0  -7    1.00    0.60
  -4   0  -7    1.00    0.80
   4   0   7    2.80    0.30
  -5   0  -7  110.59    8.60
  -6   0  -7   -0.30    0.40
  -6   0  -7    0.20    0.30
  -7   0  -7   55.99    4.00
  -7   0  -7   47.10    4.10
  -8   0  -7    0.00    0.20
  -8   0  -7    0.00    0.20
 -11   1   7    3.10    0.40
 -10  -1   7   15.30    1.40
  10  -1  -7   16.10    1.30
 -10   1   7   15.90    1.50
   9  -1  -7   33.10    2.50
  -9  -1   7   31.80    2.60
   9   1  -7   32.90    2.50
  -8  -1   7  120.39    9.20
   8  -1  -7  131.99    9.00
   8   1  -7  126.39    9.00
  -7  -1   7    4.10    1.00
   7  -1  -7    3.90    0.70
   7   1  -7    3.60    0.60
  -7   1   7    3.70    0.90
   6  -1  -7    0.80    0.40
  -6  -1   7    0.60    0.50
  -6  -1   7    1.80    0.70
   6  -1  -7    0.10    0.40
   6   1  -7    0.10    0.40
   6   1  -7    1.30    0.40
  -6   1   7   -0.20    0.40
   5  -1  -7   12.70    1.60
   5   1  -7   10.20    2.30
   5   1  -7    9.70    1.40
  -5   1   7   11.90    1.40
  -4  -1   7 1125.29   78.79
  -4   1   7 1146.59   78.89
  -4   1   7 1140.29   78.79
  -3  -1   7  141.89   10.60
  -3   1   7  151.88   10.60
  -2  -1   7  262.27   18.10
  -2   1   7  248.78   18.00
  -1  -1   7  164.38   11.90
  -1   1   7  166.68   11.80
   0  -1   7  377.36   25.50
   0   1   7  352.66   25.50
   1  -1   7   44.90    3.40
   1   1   7   44.00    3.40
   2  -1   7   34.10    2.70
   2   1   7   36.60    2.70
   3  -1   7   17.00    1.50
  -3  -1  -7   20.00    2.50
  -3  -1  -7   19.30    2.00
   3   1   7   18.40    1.50
  -4  -1  -7  312.27   24.50
   4  -1   7  352.66   23.60
   4   1   7  342.17   23.70
  -4   1  -7  356.06   24.20
  -5  -1  -7   39.80    3.30
  -5  -1  -7   32.20    3.40
  -5   1  -7   39.40    3.20
  -6  -1  -7   34.70    2.70
  -6  -1  -7   27.00    2.80
  -6   1  -7   22.80    3.00
  -6   1  -7   33.60    2.60
  -7  -1  -7   10.30    1.10
  -7  -1  -7    9.00    1.20
  -7   1  -7    6.50    1.20
  -7   1  -7   10.70    1.00
  -8  -1  -7    2.60    0.50
  -8  -1  -7    2.70    0.50
 -11   2   7   18.60    1.50
  10  -2  -7   38.70    2.80
 -10   2   7   37.50    3.10
   9  -2  -7  107.69    7.70
   8  -2  -7  101.69    7.40
  -7  -2   7   15.70    1.60
   7  -2  -7   13.70    1.40
   7  -2  -7   15.90    1.50
   7   2  -7   13.60    1.30
   7   2  -7   14.80    1.50
   6  -2  -7   70.49    5.30
  -6  -2   7   64.09    5.20
   6  -2  -7   69.59    5.20
   6   2  -7   66.79    5.20
   6   2  -7   71.49    5.10
  -5  -2   7   -0.30    0.30
   5  -2  -7    0.70    0.50
   5  -2  -7    0.10    0.30
   5   2  -7    0.40    0.30
   5   2  -7    0.60    0.40
   5   2  -7    0.50    0.90
   4  -2  -7  173.48   12.70
   4  -2  -7  174.98   12.80
  -4  -2   7  174.08   12.70
   4   2  -7  182.68   13.50
   4   2  -7  171.28   12.70
   4   2  -7  179.78   12.60
  -4   2   7  181.08   12.70
  -3  -2   7   71.89    5.60
  -3   2   7   76.69    5.60
  -2  -2   7    9.30    1.20
  -2   2   7    8.20    1.10
  -1  -2   7  441.36   31.90
  -1   2   7  470.55   31.80
   0  -2   7   15.30    1.50
   0   2   7   17.90    1.50
   1  -2   7  166.08   11.90
   1   2   7  169.38   11.90
  -2  -2  -7   64.19    5.40
  -2  -2  -7   70.89    5.70
   2  -2   7   67.39    4.90
  -2  -2  -7   58.49    4.90
  -2   2  -7   67.29    5.20
  -2   2  -7   57.49    5.10
  -3  -2  -7   63.29    5.40
  -3  -2  -7   63.29    5.30
   3  -2   7   64.19    4.60
  -3  -2  -7   61.89    4.80
  -3   2  -7   64.99    5.10
   3   2   7   64.79    4.60
  -3   2  -7   56.89    5.10
  -4  -2  -7  481.95   32.50
  -4  -2  -7  505.95   32.10
  -4  -2  -7  469.05   32.70
   4  -2   7  466.45   31.80
  -4   2  -7  436.46   32.20
  -4   2  -7  398.16   32.30
  -5  -2  -7  120.69   10.10
  -5  -2  -7  138.39   10.10
  -5  -2  -7  137.69    9.70
  -5   2  -7  146.29    9.90
  -5   2  -7  130.79   10.60
  -6  -2  -7   28.40    3.60
  -6  -2  -7   34.20    3.50
  -6   2  -7   41.70    3.00
  -7  -2  -7   42.40    3.40
  -7  -2  -7   42.60    3.50
  -8  -2  -7    9.80    1.00
  -8  -2  -7    8.90    1.00
 -10  -3   7    0.50    0.10
  10  -3  -7    0.50    0.20
 -10   3   7    0.40    0.30
   9  -3  -7  185.78   13.10
  -8  -3   7   10.00    1.00
   8  -3  -7    8.90    1.10
   8   3  -7    7.70    1.00
   8   3  -7    9.90    0.90
   7  -3  -7    1.60    0.60
   7  -3  -7    0.30    0.30
  -7  -3   7   -0.20    0.30
   7   3  -7   -0.10    0.30
   7   3  -7    1.10    0.40
  -6  -3   7    4.20    0.80
   6  -3  -7    4.50    0.80
   6  -3  -7    5.10    1.40
   6   3  -7    3.40    0.70
   6   3  -7    3.70    0.60
  -5  -3   7    6.50    1.00
   5  -3  -7    6.20    1.00
   5  -3  -7    7.40    1.20
   5   3  -7    8.20    1.00
   5   3  -7    6.90    1.10
  -4  -3   7   42.60    3.70
  -4  -3   7   48.30    3.70
   4  -3  -7   45.00    3.70
   4  -3  -7   48.10    3.80
   4   3  -7   45.90    3.70
   4   3  -7   47.30    3.60
   4   3  -7   43.90    4.20
   3  -3  -7  220.78   16.50
  -3  -3   7  229.68   16.50
   3  -3  -7  217.68   16.40
   3   3  -7  275.57   17.80
  -3   3   7  234.08   16.40
   3   3  -7  227.48   16.60
   3   3  -7  224.88   16.50
  -2  -3   7   16.90    1.70
   2  -3  -7   18.20    2.00
   2  -3  -7   12.30    2.30
   2   3  -7   17.90    1.70
   2   3  -7   18.40    1.60
  -2   3   7   16.70    1.50
   2   3  -7   10.40    2.00
   1  -3  -7  465.75   34.00
  -1  -3   7  509.15   34.00
   1  -3  -7  507.75   34.80
   1   3  -7  457.25   34.00
   1   3  -7  477.25   33.90
  -1   3   7  499.15   33.90
   0  -3  -7   25.80    2.30
   0  -3  -7   26.20    2.50
   0  -3   7   28.00    2.40
   0  -3  -7   31.60    3.10
   0   3  -7   26.80    2.30
   0   3   7   28.40    2.30
   0   3  -7   21.90    2.40
   1  -3   7  241.78   17.20
  -1  -3  -7  217.08   17.70
  -1  -3  -7  231.28   17.20
  -1  -3  -7  298.57   19.40
   1   3   7  258.37   17.20
  -1   3  -7  235.98   17.60
  -2  -3  -7    1.30    0.50
  -2  -3  -7    2.00    0.60
  -2  -3  -7    2.10    0.80
  -2  -3  -7    0.70    0.60
   2  -3   7    1.40    0.40
   2   3   7    1.40    0.40
  -2   3  -7    2.60    0.70
  -2   3  -7    1.10    0.60
   3  -3   7   73.99    5.80
  -3  -3  -7   87.89    6.50
  -3  -3  -7   67.59    6.20
  -3  -3  -7   83.09    6.00
   3   3   7   80.59    5.90
  -3   3  -7   86.69    6.20
  -3   3  -7   83.39    6.20
  -4  -3  -7   68.49    4.80
   4  -3   7   56.19    4.50
  -4  -3  -7   52.79    4.90
  -4  -3  -7   60.59    5.10
  -4   3  -7   66.69    4.90
  -4   3  -7   67.79    4.90
  -5  -3  -7  169.68   11.60
  -5  -3  -7  171.78   11.90
  -5  -3  -7  158.68   11.90
  -5   3  -7  147.59   11.70
  -6  -3  -7    6.90    0.80
  -6  -3  -7    5.00    0.90
  -6  -3  -7    4.80    0.80
  -7  -3  -7   51.19    4.10
  -7  -3  -7   56.99    4.20
  -8  -3  -7    0.70    0.20
  -8  -3  -7    0.20    0.20
  10  -4  -7    0.10    0.10
 -10  -4   7    0.10    0.10
 -10   4   7    0.10    0.20
  -9  -4   7    0.30    0.20
   9  -4  -7    0.30    0.20
   8  -4  -7   12.80    1.20
  -8  -4   7   14.20    1.30
   7  -4  -7    7.80    1.20
  -7  -4   7   10.60    1.00
   7   4  -7    8.80    1.10
   7   4  -7    8.30    0.90
   6  -4  -7    9.70    1.50
  -6  -4   7   10.70    1.10
   6  -4  -7   10.40    1.30
   6   4  -7   10.60    1.30
   6   4  -7   11.30    1.20
  -5  -4   7   13.00    1.40
   5  -4  -7   11.30    1.60
   5  -4  -7    9.60    1.20
   5   4  -7   11.60    1.30
   5   4  -7   10.40    1.30
   4  -4  -7  698.73   47.50
  -4  -4   7  645.24   47.40
   4  -4  -7  691.03   47.70
   4   4  -7  694.73   47.50
   4   4  -7  684.23   47.40
   3  -4  -7    8.10    1.70
  -3  -4   7    5.10    1.00
   3  -4  -7    8.00    1.30
  -3  -4   7    5.40    1.10
   3  -4  -7    5.80    1.00
   3   4  -7    6.90    1.00
   3   4  -7    7.90    1.50
   3   4  -7    7.70    1.10
  -3   4   7    9.70    1.20
   2  -4  -7  227.78   15.50
  -2  -4   7  209.48   14.90
   2  -4  -7  222.98   14.90
  -2  -4   7  218.58   14.80
   2   4  -7  202.08   14.70
   2   4  -7  201.98   14.80
  -2   4   7  204.28   14.70
   2   4  -7  169.28   15.10
   1  -4  -7   25.40    2.60
   1  -4  -7   29.20    3.10
  -1  -4   7   31.20    2.70
   1  -4  -7   32.00    2.70
   1   4  -7   28.30    2.60
   1   4  -7   33.40    2.60
   1   4  -7   30.60    3.10
  -1   4   7   29.70    2.50
   0  -4  -7  249.48   19.40
   0  -4  -7  306.27   19.90
   0  -4   7  274.47   19.40
   0  -4  -7  288.57   19.40
   0   4   7  298.37   19.30
   0   4  -7  235.38   19.60
   0   4  -7  258.77   19.40
  -1  -4  -7    2.50    0.90
  -1  -4  -7    2.10    0.70
   1  -4   7    2.80    0.70
  -1  -4  -7    1.70    0.70
  -1  -4  -7    2.30    0.60
  -1   4  -7    2.60    0.90
   1   4   7    2.50    0.60
  -1   4  -7    1.70    0.60
  -2  -4  -7    0.30    0.50
   2  -4   7    0.10    0.30
  -2  -4  -7    2.60    0.80
  -2  -4  -7    0.40    0.50
  -2  -4  -7    0.00    0.30
  -2   4  -7    0.70    0.50
  -2   4  -7    0.80    0.60
   2   4   7    0.30    0.30
  -3  -4  -7   -0.10    0.50
   3  -4   7    0.70    0.50
  -3  -4  -7    0.20    0.30
  -3  -4  -7    0.60    0.50
  -3  -4  -7    0.00    0.40
  -3   4  -7    0.20    0.40
  -4  -4  -7  210.38   15.10
  -4  -4  -7  198.98   15.20
  -4  -4  -7  216.18   15.30
  -4   4  -7  223.28   15.10
  -5  -4  -7    0.10    0.30
  -5  -4  -7    0.20    0.30
  -5  -4  -7    0.20    0.30
  -5   4  -7    0.50    0.40
  -6  -4  -7    5.60    0.70
  -6  -4  -7    7.20    0.80
  -6  -4  -7    4.50    0.70
  -7  -4  -7    0.20    0.20
  -7  -4  -7    0.20    0.20
  -8  -4  -7    0.10    0.10
  -8  -4  -7    0.30    0.20
  -9  -5   7   28.90    2.10
   9  -5  -7   30.20    2.20
  -8  -5   7    0.20    0.20
  -7  -5   7    5.50    0.60
   7  -5  -7    3.90    0.60
  -7  -5   7    4.60    0.60
   7  -5  -7    3.10    0.70
  -6  -5   7   11.00    1.10
   6  -5  -7   12.30    1.20
   6  -5  -7    9.20    1.40
   6   5  -7    9.90    1.10
   5  -5  -7   42.50    3.00
   5  -5  -7   31.90    3.10
  -5  -5   7   39.20    3.00
   5   5  -7   35.10    2.90
   5   5  -7   36.10    3.00
   4  -5  -7  171.78   12.60
   4  -5  -7  182.98   12.30
  -4  -5   7  172.68   12.40
  -4  -5   7  183.08   12.40
   4   5  -7  164.28   12.40
   4   5  -7  165.98   12.40
   3  -5  -7  119.59    8.90
  -3  -5   7  109.99    8.90
  -3  -5   7  125.19    8.70
   3  -5  -7  134.99    9.10
   3  -5  -7  127.49    9.30
   3   5  -7  104.69    8.60
   3   5  -7  114.69    8.60
   2  -5  -7   27.20    3.40
  -2   5   7   27.50    2.90
   1  -5  -7  383.86   30.10
   1  -5  -7  468.35   30.50
  -1  -5   7  463.05   29.40
   1  -5  -7  392.56   29.30
   1   5  -7  432.56   29.50
  -1   5   7  363.06   29.60
   0  -5   7   22.40    2.20
   0  -5  -7   25.60    3.10
   0   5   7   23.20    2.10
   0   5  -7   17.40    3.00
   1  -5   7   36.20    2.80
  -1  -5  -7   38.30    3.20
  -1  -5  -7   30.80    2.80
  -1  -5  -7   37.80    2.90
  -1   5  -7   31.10    2.80
   1   5   7   32.30    2.80
  -1   5  -7   28.20    3.10
  -2  -5  -7    2.50    0.70
  -2  -5  -7    1.20    0.60
  -2  -5  -7    0.90    0.40
  -2  -5  -7    1.40    0.50
  -2   5  -7    0.80    0.40
  -3  -5  -7    1.80    0.40
  -3  -5  -7    3.10    0.60
  -3  -5  -7    4.00    0.90
  -3  -5  -7    1.40    0.50
  -3   5  -7    3.50    0.70
  -4  -5  -7   26.40    2.20
  -4  -5  -7   21.10    2.00
  -4  -5  -7   22.90    2.10
  -4   5  -7   23.20    2.00
  -5  -5  -7   35.70    2.90
  -5  -5  -7   42.30    3.10
  -5  -5  -7   36.10    3.00
  -6  -5  -7    0.20    0.20
  -6  -5  -7    0.10    0.20
  -6  -5  -7    0.00    0.20
  -7  -5  -7   15.00    1.30
  -7  -5  -7   14.90    1.20
  -8  -6   7   21.00    1.50
   8  -6  -7   18.20    1.60
  -8  -6   7   20.80    1.50
  -7  -6   7   -0.10    0.10
  -7  -6   7    0.00    0.10
   7  -6  -7    0.00    0.10
   6  -6  -7    0.10    0.40
  -6  -6   7    0.70    0.20
   6  -6  -7    0.10    0.20
  -6  -6   7    0.10    0.20
  -5  -6   7    1.80    0.40
  -5  -6   7    1.40    0.30
   5  -6  -7    2.00    0.40
   5  -6  -7    1.30    0.50
   5   6  -7    1.30    0.40
   4  -6  -7   58.29    5.30
   4  -6  -7   66.59    4.50
  -4  -6   7   58.69    4.60
   4   6  -7   57.99    4.50
  -3  -6   7    8.10    1.00
   3  -6  -7    6.60    1.10
   3   6  -7    7.60    1.00
  -2  -6   7    1.90    0.50
   2  -6  -7    3.00    0.80
   2  -6  -7    3.00    0.70
   2   6  -7    2.60    0.50
   1  -6  -7   45.20    3.40
  -1  -6   7   42.90    3.30
   1  -6  -7   45.40    3.50
   1  -6  -7   40.40    3.70
   1   6  -7   42.80    3.40
   0  -6  -7   19.90    1.90
   0  -6  -7   20.60    2.10
   0  -6  -7   23.60    2.00
   0  -6   7   24.00    1.90
   0   6  -7   21.70    1.90
  -1  -6  -7   72.39    6.00
  -1  -6  -7   79.29    5.70
  -1  -6  -7   73.79    5.70
  -1   6  -7   84.99    5.80
  -2  -6  -7    4.30    0.90
  -2  -6  -7    5.40    0.70
  -3  -6  -7   28.10    2.40
  -3  -6  -7   31.20    2.60
  -3  -6  -7   27.10    2.30
  -3  -6  -7   29.60    2.20
  -3   6  -7   32.20    2.40
  -4  -6  -7   21.90    1.80
  -4  -6  -7   22.20    1.90
  -4  -6  -7   24.90    2.00
  -5  -6  -7   52.39    3.90
  -5  -6  -7   54.49    3.90
  -5  -6  -7   52.79    4.00
  -6  -6  -7    2.60    0.40
  -6  -6  -7    3.70    0.50
  -7  -7   7    0.00    0.10
  -7  -7   7    0.10    0.10
   6  -7  -7   17.90    1.30
  -6  -7   7   16.80    1.40
  -6  -7   7   19.40    1.40
   6  -7  -7   16.00    1.40
  -5  -7   7    1.50    0.30
  -5  -7   7    0.90    0.30
   5  -7  -7    1.70    0.40
   4  -7  -7   55.19    4.00
  -4  -7   7   49.20    4.00
  -4  -7   7   55.39    3.90
  -3  -7   7    0.90    0.30
   3  -7  -7    0.60    0.30
   3   7  -7    0.50    0.30
   2  -7  -7    1.20    0.40
  -2  -7   7    1.20    0.30
   2   7  -7    0.70    0.30
   1  -7  -7   24.50    2.40
  -1  -7   7   29.00    2.20
   1  -7  -7   29.70    2.30
   1   7  -7   31.40    2.30
   0  -7  -7    0.40    0.30
   0  -7  -7    0.90    0.30
   0  -7   7    0.20    0.20
   0  -7  -7    0.20    0.20
   0   7  -7    0.30    0.20
  -1  -7  -7    0.10    0.30
  -1  -7  -7    0.00    0.20
  -1  -7  -7    0.00    0.20
  -1   7  -7    0.10    0.20
  -2  -7  -7   18.40    1.50
  -2  -7  -7   17.70    1.70
  -2  -7  -7   18.30    1.50
  -2   7  -7   20.80    1.60
  -3  -7  -7    0.60    0.30
  -4  -7  -7  119.49    7.70
  -4  -7  -7   99.39    7.70
  -5  -7  -7    0.70    0.20
  -5  -7  -7    0.50    0.20
   5  -8  -7    4.00    0.50
  -5  -8   7    4.30    0.40
  -5  -8   7    3.10    0.40
   4  -8  -7    8.20    0.90
  -4  -8   7    7.70    0.70
  -4  -8   7    8.10    0.70
  -3  -8   7   26.60    2.10
   3  -8  -7   28.10    2.10
  -3  -8   7   28.20    2.00
  -2  -8   7    3.20    0.40
   2  -8  -7    2.90    0.40
   2   8  -7    3.80    0.40
  -1  -8   7   53.79    3.90
   1  -8  -7   52.89    3.90
   1   8  -7   53.89    3.80
   0  -8  -7    2.40    0.30
   0   8  -7    2.50    0.30
  -1  -8  -7   18.00    1.40
  -2  -8  -7    0.90    0.20
  -2  -8  -7    0.80    0.10
  -3  -8  -7    0.60    0.10
 -10   0   8   19.30    1.50
   9   0  -8    0.10    0.20
  -9   0   8   -0.10    0.30
   8   0  -8    0.70    0.40
   8   0  -8    0.90    0.40
   7   0  -8    0.20    0.30
   7   0  -8   -0.20    0.30
  -6   0   8   17.20    2.30
   6   0  -8   13.40    2.00
   5   0  -8    0.50    0.30
   5   0  -8    0.10    0.30
   5   0  -8   -0.10    1.00
  -5   0   8   -0.20    0.40
   4   0  -8  674.03   45.50
   4   0  -8  631.04   45.40
  -4   0   8  655.33   45.40
   3   0  -8    0.70    0.40
   3   0  -8    0.20    0.40
  -3   0   8    0.70    0.40
   3   0  -8   -0.30    0.80
  -2   0   8   69.19    5.00
   2   0  -8   62.79    5.00
  -1   0   8    0.60    0.30
   0   0   8  277.07   19.00
   0   0  -8  262.87   19.50
   1   0   8    0.00    0.20
   2   0   8   10.80    1.00
  -2   0  -8   13.70    1.80
  -3   0  -8   -0.20    0.40
   3   0   8    0.20    0.20
  -3   0  -8    0.50    0.70
  -4   0  -8   21.00    2.20
  -4   0  -8   20.50    2.00
  -5   0  -8    0.30    0.30
  -5   0  -8   -0.20    0.50
  -6   0  -8   32.00    2.60
  -6   0  -8   32.00    2.70
  -7   0  -8    0.20    0.20
  -7   0  -8    0.10    0.30
  -8   0  -8    4.50    0.50
  10  -1  -8    1.80    0.30
  10   1  -8    2.00    0.40
 -10   1   8    2.00    0.50
   9  -1  -8   23.90    1.90
   8  -1  -8    0.40    0.40
   8  -1  -8    0.50    0.30
   8   1  -8    0.60    0.40
   8   1  -8    1.00    0.30
   7  -1  -8   71.39    5.30
   7  -1  -8   73.99    5.40
   7   1  -8   69.19    5.30
   7   1  -8   76.59    5.40
  -6  -1   8    8.10    1.40
   6  -1  -8    7.50    1.00
   6   1  -8    7.30    0.90
   5  -1  -8   20.10    1.70
   5  -1  -8   19.00    1.70
   5  -1  -8   12.20    2.40
   5   1  -8   20.00    1.70
   5   1  -8   15.70    1.60
  -5   1   8   17.60    1.90
   5   1  -8   15.40    2.70
   4  -1  -8   35.30    2.70
  -4  -1   8   32.80    2.70
   4  -1  -8   33.00    2.60
   4  -1  -8   20.80    3.60
   4   1  -8   31.70    2.70
  -4   1   8   29.10    2.80
   4   1  -8   31.90    3.50
   4   1  -8   31.20    2.60
  -4   1   8   35.30    2.70
   3  -1  -8  141.79   12.10
  -3  -1   8  158.28   11.00
   3  -1  -8  142.09   10.90
  -3   1   8  158.78   10.90
   3   1  -8  155.98   11.80
   3   1  -8  150.88   11.10
   2  -1  -8    5.90    0.90
  -2  -1   8    7.10    1.00
   2   1  -8    6.60    1.00
   2   1  -8    6.30    1.40
  -2   1   8    6.50    0.90
   2   1  -8    4.70    0.90
  -1  -1   8   55.29    4.30
   1  -1  -8   55.59    4.30
   1   1  -8   57.69    4.90
   1   1  -8   54.89    4.30
  -1   1   8   57.29    4.30
   0  -1  -8    5.40    1.30
   0  -1  -8    5.20    0.80
   0  -1   8    5.30    0.80
   0   1   8    5.10    0.80
   0   1  -8    6.10    0.90
   0   1  -8    5.00    1.00
   0   1  -8    5.10    1.10
   1  -1   8    1.00    0.30
  -1  -1  -8    1.30    0.80
  -1  -1  -8    0.90    0.40
  -1   1  -8    0.60    0.60
   1   1   8    1.00    0.30
  -1   1  -8    0.90    0.80
  -1   1  -8    1.60    0.50
  -2  -1  -8    7.30    1.30
  -2  -1  -8    6.60    1.40
   2  -1   8    6.40    0.80
  -2   1  -8    4.90    1.20
   2   1   8    7.20    0.80
  -2   1  -8    7.10    1.30
   3  -1   8    3.30    0.50
  -3  -1  -8    3.40    0.90
  -3  -1  -8    3.40    1.00
  -3   1  -8    3.90    0.80
   3   1   8    3.90    0.50
  -4  -1  -8    4.20    1.00
  -4  -1  -8    6.50    1.10
  -4   1  -8    7.00    1.10
  -5  -1  -8   14.10    1.50
  -5  -1  -8   16.10    1.80
  -5   1  -8   14.40    1.50
  -6  -1  -8    0.10    0.30
  -6  -1  -8    0.10    0.40
  -6   1  -8    0.20    0.30
  -7  -1  -8    0.20    0.30
  -7  -1  -8    0.70    0.30
  -7   1  -8    0.50    0.20
  -8  -1  -8    0.80    0.20
  10  -2  -8    2.00    0.30
 -10   2   8    2.00    0.50
   9  -2  -8   57.49    4.10
   9   2  -8   53.79    4.00
   8  -2  -8   43.00    3.30
   8  -2  -8   39.00    3.20
   8   2  -8   44.60    3.30
   8   2  -8   42.70    3.20
  -7  -2   8    0.90    0.50
   7  -2  -8    0.10    0.20
   7  -2  -8    0.60    0.40
   7   2  -8    0.10    0.30
   7   2  -8    0.80    0.30
  -6  -2   8   34.90    3.20
   6  -2  -8   39.10    3.10
   6  -2  -8   40.20    3.20
   6   2  -8   42.30    3.10
   6   2  -8   41.00    3.20
   5  -2  -8   48.30    3.80
   5  -2  -8   50.39    3.90
  -5  -2   8   46.80    3.90
   5   2  -8   47.50    3.80
   5   2  -8   55.79    4.80
   5   2  -8   49.99    3.80
   4  -2  -8   28.90    2.50
   4  -2  -8   28.10    2.40
  -4  -2   8   28.10    2.50
   4   2  -8   27.30    2.30
   4   2  -8   29.90    2.40
   4   2  -8   21.80    2.90
  -4   2   8   27.50    2.40
   3  -2  -8    3.40    1.20
   3  -2  -8    3.20    1.40
   3  -2  -8    5.20    0.90
   3  -2  -8    4.00    0.80
  -3  -2   8    3.50    1.10
   3   2  -8    3.90    1.20
   3   2  -8    3.60    0.80
   3   2  -8    4.00    0.80
   2  -2  -8   22.00    3.10
   2  -2  -8   11.90    2.20
   2  -2  -8   18.40    1.70
  -2   2   8   16.80    2.40
   2   2  -8   22.60    3.60
   1  -2  -8   -0.90    0.60
   1  -2  -8    1.00    0.90
  -1  -2   8    0.60    0.40
   0  -2  -8   13.70    3.00
   0  -2   8   16.70    1.50
   0   2   8   16.80    1.50
   0   2  -8   15.40    2.50
   0   2  -8   15.50    1.90
  -1  -2  -8  164.78   12.60
  -1  -2  -8  163.08   12.20
  -1  -2  -8  165.78   12.00
  -1  -2  -8  158.58   12.80
   1  -2   8  173.28   12.10
  -1   2  -8  191.58   12.60
  -1   2  -8  156.78   12.30
   1   2   8  179.28   12.00
  -2  -2  -8    7.00    1.00
  -2  -2  -8    5.00    1.20
   2  -2   8    5.70    0.70
  -2  -2  -8    5.40    1.20
  -2  -2  -8    6.40    0.90
  -2   2  -8    5.70    1.10
   2   2   8    4.80    0.70
  -2   2  -8    6.10    1.10
   3  -2   8   12.40    1.20
  -3  -2  -8   12.60    2.30
  -3  -2  -8   17.80    2.80
   3   2   8   15.90    1.30
  -4  -2  -8   33.80    3.00
  -4  -2  -8   33.50    3.00
  -4   2  -8   33.60    2.80
  -4   2  -8   25.10    2.70
  -5  -2  -8   35.20    3.10
  -5  -2  -8   33.60    3.50
  -5   2  -8   32.40    2.70
  -6  -2  -8    0.10    0.30
  -6  -2  -8    0.20    0.30
  -7  -2  -8    0.40    0.30
  -7  -2  -8    0.60    0.30
  -8  -2  -8    6.80    0.70
  -8  -2  -8    8.30    0.80
  10  -3  -8    0.30    0.10
 -10  -3   8    0.30    0.10
 -10   3   8    0.10    0.20
   9  -3  -8    7.30    0.70
   8  -3  -8   22.60    1.90
  -8  -3   8   22.50    2.10
   8  -3  -8   21.70    1.90
  -7  -3   8    0.20    0.30
   7  -3  -8    0.60    0.40
   7   3  -8    0.60    0.30
   7   3  -8    0.30    0.30
  -6  -3   8    0.20    0.30
   6  -3  -8    0.60    0.40
   6  -3  -8    1.50    0.50
   6   3  -8    0.10    0.30
   6   3  -8    1.10    0.40
   5  -3  -8   16.30    1.70
  -5  -3   8   21.80    1.80
   5  -3  -8   16.90    1.70
   5   3  -8   18.10    1.60
   5   3  -8   15.00    1.60
  -4  -3   8   79.09    5.80
   4  -3  -8   78.59    5.80
   4  -3  -8   77.99    5.90
   4   3  -8   64.89    6.30
   4   3  -8   82.39    5.80
   4   3  -8   77.29    5.80
  -3  -3   8    4.20    0.90
   3  -3  -8    4.90    1.40
   3  -3  -8    5.40    1.00
   3  -3  -8    5.40    0.90
   3   3  -8    4.30    0.80
   3   3  -8    2.20    1.00
  -3   3   8    3.50    0.70
   3   3  -8    4.00    0.80
  -2  -3   8   49.20    3.80
   2  -3  -8   41.80    3.70
   2  -3  -8   49.50    3.70
   2  -3  -8   36.30    4.20
   2   3  -8   38.80    4.00
   2   3  -8   48.30    3.70
   2   3  -8   53.49    3.70
  -2   3   8   49.50    3.60
   1  -3  -8   20.40    2.60
   1  -3  -8   22.60    2.00
  -1  -3   8   24.60    2.10
   1   3  -8   21.30    2.00
   1   3  -8   18.00    2.30
   1   3  -8   22.80    1.90
  -1   3   8   23.30    2.00
   0  -3  -8   11.60    1.90
   0  -3  -8   12.30    1.40
   0  -3  -8   12.20    1.90
   0  -3  -8   12.40    1.50
   0  -3   8   12.60    1.40
   0   3  -8    9.10    1.40
   0   3  -8   11.10    1.20
   0   3   8   11.00    1.20
   0   3  -8   10.40    1.70
  -1  -3  -8    2.00    0.50
  -1  -3  -8    1.30    0.70
  -1  -3  -8    1.30    0.50
  -1  -3  -8    2.30    0.80
   1  -3   8    0.90    0.40
   1   3   8    1.10    0.40
  -1   3  -8    1.10    0.60
  -1   3  -8    0.80    0.50
  -2  -3  -8   27.20    2.10
   2  -3   8   25.70    2.10
  -2  -3  -8   31.50    3.80
   2   3   8   23.90    2.10
  -2   3  -8   20.80    2.50
  -3  -3  -8    0.80    0.60
  -3  -3  -8    0.50    0.50
  -3  -3  -8    0.20    0.40
  -3   3  -8    0.10    0.40
  -3   3  -8    0.00    0.40
  -4  -3  -8   34.10    3.00
  -4  -3  -8   33.00    3.00
  -4  -3  -8   35.20    2.80
  -4   3  -8   33.60    2.90
  -4   3  -8   34.00    2.90
  -5  -3  -8    2.80    0.60
  -5  -3  -8    2.50    0.60
  -5   3  -8    4.20    0.70
  -6  -3  -8    1.70    0.50
  -6  -3  -8    1.40    0.40
  -7  -3  -8    2.80    0.50
  -9  -4   8    2.50    0.30
   9  -4  -8    2.40    0.40
   8  -4  -8    6.50    0.70
  -8  -4   8    7.00    0.70
   7  -4  -8   88.39    6.10
  -7  -4   8   83.49    6.00
   7  -4  -8   75.79    6.20
   7   4  -8   88.09    6.10
   7   4  -8   81.79    6.00
   6  -4  -8   20.50    2.10
   6   4  -8   24.60    2.20
  -5  -4   8    0.80    0.40
   5  -4  -8    0.90    0.40
   5  -4  -8    0.70    0.50
   5   4  -8    1.70    0.40
   5   4  -8    1.20    0.40
  -4  -4   8   37.40    2.90
   4  -4  -8   31.10    2.80
   4  -4  -8   36.40    3.00
   4   4  -8   35.40    2.80
   4   4  -8   33.60    2.80
   3  -4  -8  190.38   13.90
   3  -4  -8  190.48   13.30
  -3  -4   8  179.68   13.10
  -3  -4   8  167.28   13.30
   3   4  -8  183.78   13.10
   3   4  -8  178.98   13.60
   3   4  -8  193.78   13.20
  -2  -4   8    1.80    0.60
   2  -4  -8    1.80    0.90
   2  -4  -8    1.90    0.90
   2   4  -8    1.80    1.20
   2   4  -8    1.30    0.80
  -2   4   8    2.30    0.70
   1  -4  -8   96.69    7.00
   1  -4  -8   86.69    6.90
   1  -4  -8   96.79    7.50
  -1   4   8   97.49    6.90
   1   4  -8   83.59    7.30
   1   4  -8   90.69    7.10
   1   4  -8   93.69    6.80
   0  -4   8    1.20    0.50
   0  -4  -8    2.90    0.90
   0   4   8    2.30    0.60
  -1  -4  -8    0.40    0.30
  -1  -4  -8   -0.30    0.30
  -1  -4  -8    0.50    0.50
  -1  -4  -8    0.00    0.50
   1  -4   8    0.20    0.40
   1   4   8    0.10    0.30
  -1   4  -8    0.30    0.50
  -1   4  -8    0.60    0.40
  -2  -4  -8    7.60    1.10
  -2  -4  -8    5.10    1.00
  -2  -4  -8    6.00    0.80
  -2  -4  -8    8.10    1.20
  -2   4  -8    3.20    0.90
  -2   4  -8    6.40    1.00
  -3  -4  -8    6.90    1.10
  -3  -4  -8    7.10    1.00
  -3  -4  -8    7.20    1.10
  -3   4  -8    9.00    1.10
  -4  -4  -8    0.30    0.30
  -4  -4  -8    0.20    0.30
  -4  -4  -8    0.70    0.40
  -4   4  -8    0.40    0.30
  -5  -4  -8    3.00    0.60
  -5  -4  -8    3.30    0.60
  -6  -4  -8   14.20    1.20
  -6  -4  -8   11.60    1.20
  -7  -4  -8    0.90    0.20
  -7  -4  -8    0.70    0.20
  -9  -5   8    2.20    0.20
   9  -5  -8    1.70    0.20
  -8  -5   8    1.90    0.40
   8  -5  -8    1.10    0.20
  -8  -5   8    1.00    0.20
  -7  -5   8   62.69    4.50
   7  -5  -8   55.09    4.40
  -6  -5   8    0.10    0.20
   6  -5  -8    0.30    0.20
   6  -5  -8    0.00    0.40
  -6  -5   8    0.00    0.20
   6   5  -8    0.20    0.20
   5  -5  -8   14.70    1.70
  -5  -5   8   17.00    1.60
   5  -5  -8   15.40    1.40
  -5  -5   8   15.70    1.50
   5   5  -8   14.50    1.40
   4  -5  -8  109.89    8.00
  -4  -5   8  119.69    7.90
   4   5  -8  104.09    7.90
   4   5  -8  101.19    7.80
  -3  -5   8   31.60    2.70
   3  -5  -8   34.40    2.80
   3   5  -8   31.60    2.70
   2  -5  -8    2.00    0.70
  -2  -5   8    1.30    0.50
   2  -5  -8    0.20    0.40
   2   5  -8    0.40    0.50
   2   5  -8    1.10    0.40
   1  -5  -8    0.10    0.30
   1  -5  -8    0.60    0.50
  -1  -5   8   -0.50    0.30
   1   5  -8    0.50    0.50
   1   5  -8    0.10    0.30
   0  -5  -8   57.99    4.40
   0  -5   8   50.29    4.00
   0  -5  -8   52.49    4.10
   0  -5  -8   57.59    4.10
   0   5  -8   41.80    4.20
   0   5  -8   56.79    4.10
  -1  -5  -8   14.00    1.50
   1  -5   8   11.60    1.20
  -1  -5  -8   11.60    1.20
  -1  -5  -8   10.90    1.30
  -1   5  -8    8.80    1.40
  -1   5  -8   11.80    1.40
  -2  -5  -8    3.70    0.70
  -2  -5  -8    5.10    1.00
  -2  -5  -8    4.50    0.80
  -2   5  -8    3.90    0.70
  -3  -5  -8    1.80    0.40
  -3  -5  -8    3.00    0.60
  -3  -5  -8    2.80    0.60
  -3   5  -8    2.40    0.50
  -4  -5  -8    4.50    0.70
  -4  -5  -8    5.00    0.70
  -4  -5  -8    4.80    0.80
  -4   5  -8    5.70    0.70
  -5  -5  -8    0.70    0.30
  -5  -5  -8    0.40    0.20
  -6  -5  -8    5.00    0.60
  -6  -5  -8    6.80    0.60
  -8  -6   8    8.70    0.70
   8  -6  -8    8.50    0.70
   7  -6  -8    1.80    0.40
  -7  -6   8    1.80    0.30
  -7  -6   8    1.60    0.20
   7  -6  -8    1.20    0.30
  -6  -6   8    0.00    0.20
  -6  -6   8    0.40    0.20
   6  -6  -8   -0.10    0.10
   6  -6  -8    0.20    0.20
   5  -6  -8   16.80    1.50
  -5  -6   8   15.40    1.30
   5  -6  -8   15.90    1.30
   5   6  -8   17.30    1.40
   4  -6  -8   15.60    1.50
  -4  -6   8   15.30    1.30
  -4  -6   8   15.90    1.40
   4   6  -8   13.60    1.30
   3  -6  -8    9.50    1.20
  -3  -6   8   11.40    1.10
   3   6  -8   10.30    1.00
   2  -6  -8   31.50    2.50
   2  -6  -8   26.00    2.60
  -2  -6   8   30.80    2.40
   2   6  -8   31.20    2.40
   1  -6  -8    4.00    0.80
  -1  -6   8    5.10    0.70
   1  -6  -8    4.50    0.80
   1   6  -8    5.90    0.80
   0  -6  -8    3.00    0.50
   0  -6  -8    4.90    0.70
   0  -6  -8    4.40    0.80
   0  -6   8    3.80    0.60
   0   6  -8    5.10    0.70
   1  -6   8    8.40    0.90
  -1  -6  -8    7.60    0.90
  -1  -6  -8    9.70    1.10
  -1  -6  -8    9.40    0.90
  -1   6  -8    8.70    1.00
  -2  -6  -8   38.90    3.30
  -2  -6  -8   41.00    3.10
  -2  -6  -8   42.00    3.00
  -2   6  -8   42.70    3.20
  -3  -6  -8    0.60    0.30
  -3  -6  -8    0.70    0.30
  -3   6  -8    0.60    0.20
  -4  -6  -8   19.80    1.70
  -4  -6  -8   21.10    1.60
  -4  -6  -8   21.50    1.60
  -5  -6  -8    0.90    0.20
   6  -7  -8    8.30    0.80
  -6  -7   8    8.50    0.70
  -6  -7   8    9.20    0.80
  -5  -7   8   10.80    1.10
  -5  -7   8   12.70    1.00
   5  -7  -8   12.80    1.00
   4  -7  -8    3.40    0.50
  -4  -7   8    4.10    0.50
  -4  -7   8    3.80    0.70
   4   7  -8    5.00    0.50
   3  -7  -8    0.00    0.30
   3   7  -8    0.20    0.20
   2  -7  -8    6.60    0.80
  -1  -7   8    3.10    0.40
   1  -7  -8    2.60    0.40
   1   7  -8    3.30    0.50
   0  -7  -8   11.60    1.30
   0  -7   8   14.30    1.20
   0  -7  -8   12.30    1.10
   0   7  -8   13.10    1.10
  -1  -7  -8   56.99    4.00
  -1  -7  -8   53.49    4.30
  -2  -7  -8    9.00    0.80
  -2  -7  -8    8.90    0.90
  -2   7  -8    8.60    0.80
  -3  -7  -8    0.90    0.30
  -4  -7  -8    0.00    0.10
   4  -8  -8   19.30    1.50
  -4  -8   8   20.30    1.40
  -3  -8   8    5.50    0.50
   3  -8  -8    5.20    0.60
   2  -8  -8    1.50    0.30
  -2  -8   8    2.10    0.30
   1  -8  -8   -0.10    0.10
  10   0  -9    0.10    0.10
   9   0  -9    5.30    0.70
   9   0  -9    5.60    0.60
   8   0  -9   -0.10    0.10
   8   0  -9    0.30    0.20
  -8   0   9    0.00    0.50
   7   0  -9    0.70    0.30
   7   0  -9    1.30    0.50
   6   0  -9    0.20    0.20
   6   0  -9    0.10    0.30
  -6   0   9    0.10    0.50
   5   0  -9   87.59    6.50
  -5   0   9   82.49    6.80
   5   0  -9   95.29    6.50
   4   0  -9    0.00    0.30
  -4   0   9   -0.30    0.40
   4   0  -9    0.10    0.30
   4   0  -9    0.20    0.80
   3   0  -9   13.80    1.30
   3   0  -9   10.90    2.10
   3   0  -9   13.20    1.50
  -3   0   9   13.70    1.60
   2   0  -9    0.70    0.40
  -2   0   9   -0.20    0.20
   2   0  -9    0.20    0.70
   2   0  -9   -0.20    0.20
   1   0  -9  108.69    8.30
  -1   0   9  117.69    8.20
   1   0  -9  110.89    8.80
   1   0  -9  112.79    8.10
   0   0  -9    1.00    0.60
   0   0   9    0.60    0.30
   0   0  -9    0.90    0.60
   0   0  -9    0.30    0.30
  -1   0  -9  283.37   19.80
  -1   0  -9  263.27   20.20
   1   0   9  277.17   19.90
  -1   0  -9  313.07   20.50
   2   0   9    0.30    0.20
  -2   0  -9    0.40    0.40
  -3   0  -9  457.95   32.20
  -4   0  -9    0.30    0.30
  -5   0  -9    1.40    0.40
  -7   0  -9    0.50    0.20
  10  -1  -9   44.00    3.10
   9  -1  -9    0.80    0.20
   9   1  -9    0.50    0.30
  -9   1   9    1.10    0.40
   9   1  -9    1.20    0.20
   8  -1  -9   59.49    4.10
   8   1  -9   56.89    4.10
   8   1  -9   51.49    4.20
  -7  -1   9    2.90    0.60
   7  -1  -9    2.80    0.60
   7   1  -9    2.70    0.50
   6  -1  -9   33.50    2.80
  -6  -1   9   34.90    2.90
   6  -1  -9   35.00    2.80
   6   1  -9   35.80    2.80
   6   1  -9   36.10    2.80
   5  -1  -9   63.89    4.40
   5  -1  -9   47.40    4.90
   5  -1  -9   58.49    4.40
   5   1  -9   56.39    4.30
   5   1  -9   51.39    5.20
   5   1  -9   60.79    4.40
   4  -1  -9  147.69   10.40
  -4  -1   9  131.39   10.50
   4  -1  -9  153.78   10.50
   4   1  -9  159.08   10.50
  -4   1   9  151.08   10.50
   4   1  -9  146.99   10.40
   4   1  -9  123.19   11.10
   3  -1  -9    0.00    0.30
  -3  -1   9    0.10    0.30
   3  -1  -9    0.20    0.30
   3  -1  -9   -0.60    0.80
  -3   1   9    0.00    0.30
   3   1  -9    0.20    0.30
   3   1  -9    0.40    0.30
   3   1  -9    0.00    0.60
   2  -1  -9    1.80    0.60
   2  -1  -9    0.80    0.40
   2  -1  -9    1.60    1.00
   2  -1  -9    0.10    0.70
  -2  -1   9    1.30    0.40
   2   1  -9    1.10    0.80
   2   1  -9    1.00    0.40
  -2   1   9    1.00    0.40
   2   1  -9    1.20    0.50
   1  -1  -9    0.90    0.70
   1  -1  -9    0.70    0.60
  -1  -1   9    0.50    0.30
   1  -1  -9    0.80    0.40
   1  -1  -9    0.50    0.70
   1   1  -9    0.60    0.30
  -1   1   9    1.20    0.40
   1   1  -9    0.50    0.40
   1   1  -9   -0.10    0.50
   0  -1  -9  277.57   19.90
   0  -1  -9  310.07   20.60
   0  -1  -9  277.07   20.20
   0  -1  -9  271.37   20.50
   0   1  -9  276.67   20.20
   0   1   9  284.37   19.90
   0   1  -9  304.57   20.50
   0   1  -9  276.27   19.90
  -1  -1  -9   35.60    3.20
   1  -1   9   32.00    2.50
  -1  -1  -9   28.80    2.40
  -1  -1  -9   34.60    3.20
  -1   1  -9   30.50    2.90
  -1   1  -9   32.00    3.00
  -1   1  -9   32.90    2.50
   1   1   9   33.80    2.60
  -2  -1  -9   90.39    6.70
   2  -1   9   79.89    6.00
  -2  -1  -9   81.29    6.70
  -2   1  -9   84.29    6.90
  -2   1  -9   88.19    6.50
   2   1   9   84.09    6.10
  -3  -1  -9   26.20    2.40
  -3  -1  -9   23.00    2.40
  -3   1  -9   23.90    2.30
  -4  -1  -9   76.59    6.00
  -4  -1  -9   77.99    5.90
  -4   1  -9   73.89    5.90
  -5  -1  -9    2.60    0.60
  -5  -1  -9    2.40    0.60
  -5   1  -9    3.20    0.60
  -6  -1  -9    0.70    0.30
  -6   1  -9    1.60    0.30
 -10  -2   9    0.90    0.20
  10  -2  -9    0.70    0.20
   9  -2  -9    8.50    0.80
   9   2  -9    8.70    0.80
   8  -2  -9   84.29    6.00
   8  -2  -9   87.39    6.00
   8   2  -9   84.99    5.90
   8   2  -9   75.89    6.00
   7  -2  -9   35.10    2.80
   7  -2  -9   35.50    2.70
  -7  -2   9   35.20    2.70
   7   2  -9   32.70    2.70
   7   2  -9   33.50    2.60
   6  -2  -9   86.79    6.20
  -6  -2   9   73.89    6.10
   6  -2  -9   87.49    6.20
   6   2  -9   85.69    6.10
   6   2  -9   84.39    6.10
  -5  -2   9  168.38   12.90
   5  -2  -9  182.38   13.00
   5  -2  -9  186.18   12.90
   5   2  -9  163.48   13.60
   5   2  -9  189.58   12.90
   5   2  -9  197.98   12.90
   4  -2  -9  128.49    9.40
   4  -2  -9  133.09    9.40
  -4  -2   9  126.29    9.40
   4   2  -9  142.59    9.40
   4   2  -9  133.39    9.30
   4   2  -9  109.39    9.90
   3  -2  -9   25.70    2.90
   3  -2  -9   28.70    2.40
   3  -2  -9   26.80    2.40
  -3  -2   9   26.60    2.40
   3   2  -9   28.50    2.40
   3   2  -9   25.60    2.90
   3   2  -9   31.30    2.40
  -3   2   9   29.40    2.40
  -2  -2   9   83.69    6.00
   2  -2  -9   79.69    6.60
   2  -2  -9   78.09    5.90
   2  -2  -9   80.49    5.90
   2  -2  -9   70.79    6.50
   2   2  -9   78.39    5.90
   2   2  -9   81.99    5.80
  -2   2   9   86.99    5.90
   2   2  -9   69.49    6.30
   1  -2  -9    0.00    0.30
   1  -2  -9   -0.10    0.60
  -1  -2   9   -0.10    0.30
   1  -2  -9   -0.30    0.60
   1  -2  -9    0.20    0.70
  -1   2   9    0.40    0.30
   1   2  -9    0.10    0.30
   1   2  -9    1.00    0.50
   1   2  -9    0.20    0.50
   0  -2   9   40.30    3.20
   0  -2  -9   35.80    3.80
   0  -2  -9   37.90    3.10
   0  -2  -9   37.70    3.70
   0   2  -9   39.90    3.40
   0   2  -9   39.00    3.10
   0   2   9   45.00    3.20
   0   2  -9   52.09    3.80
   1  -2   9   36.80    3.10
  -1   2  -9   50.59    4.50
   1   2   9   38.70    3.10
  -2  -2  -9    6.20    1.20
  -2  -2  -9    5.10    1.10
  -2   2  -9    5.70    1.10
  -2   2  -9    5.20    1.00
  -3  -2  -9   71.39    5.80
  -3  -2  -9   72.59    5.80
  -3   2  -9   76.89    5.60
  -3   2  -9   70.19    5.60
  -4  -2  -9   17.20    2.00
  -4  -2  -9   15.20    1.70
  -4   2  -9   14.30    1.50
  -5  -2  -9   10.80    1.20
  -5  -2  -9   12.50    1.30
  -5   2  -9   11.30    1.10
  -6  -2  -9    0.50    0.30
  -6  -2  -9    0.90    0.30
  -7  -2  -9    0.80    0.30
  -7  -2  -9    0.60    0.30
   9  -3  -9    1.20    0.20
   8  -3  -9    5.00    0.70
   8  -3  -9    4.60    0.60
  -8  -3   9    5.10    0.70
   8   3  -9    5.00    0.50
   8   3  -9    3.80    0.50
   7  -3  -9   31.20    2.50
  -7  -3   9   30.80    2.40
   7  -3  -9   32.40    2.50
   7   3  -9   31.20    2.40
   7   3  -9   30.20    2.40
  -6  -3   9   11.40    1.20
   6  -3  -9   11.80    1.40
   6   3  -9   10.50    1.30
   6   3  -9    9.50    1.30
  -5  -3   9  261.07   19.50
   5  -3  -9  276.77   19.60
   5  -3  -9  283.37   19.60
   5   3  -9  292.77   19.60
   4  -3  -9   16.00    1.60
   4  -3  -9   16.20    1.50
  -4  -3   9   14.80    1.50
   4   3  -9   15.10    1.50
   4   3  -9   15.10    2.20
   4   3  -9   15.60    1.50
  -3  -3   9   10.10    1.50
   3  -3  -9   12.20    1.40
   3  -3  -9    8.70    1.10
   3  -3  -9    9.70    1.90
  -3   3   9    8.10    1.30
   3   3  -9    6.50    1.50
   3   3  -9   11.70    1.10
   3   3  -9   10.30    1.20
   2  -3  -9    1.20    0.70
   2  -3  -9    1.90    0.50
  -2  -3   9    1.00    0.50
  -2   3   9    2.60    0.60
   2   3  -9    1.60    0.50
   2   3  -9    2.00    0.50
   2   3  -9    1.90    0.80
  -1  -3   9    0.60    0.40
   1  -3  -9    0.40    0.30
   1  -3  -9    0.30    0.50
  -1   3   9    0.40    0.30
   1   3  -9    0.80    0.30
   1   3  -9    0.30    0.50
   1   3  -9    0.60    0.40
   0  -3   9    8.70    1.40
   0  -3  -9   12.10    1.70
   0  -3  -9    8.80    1.60
   0  -3  -9   10.10    1.20
   0   3  -9   10.70    1.00
   0   3   9    9.10    1.20
   0   3  -9    9.60    1.30
   0   3  -9   11.30    1.60
  -1  -3  -9   91.39    6.30
  -1  -3  -9   90.39    6.80
  -1  -3  -9   96.89    7.00
  -1   3  -9   83.39    6.60
  -1   3  -9   75.39    6.60
  -2  -3  -9    9.50    1.50
  -2  -3  -9   10.10    1.60
  -2   3  -9   10.60    1.40
  -2   3  -9    8.70    1.20
  -3  -3  -9  111.79    9.00
  -3   3  -9  102.89    8.60
  -3   3  -9  112.89    8.40
  -4  -3  -9    3.10    0.70
  -4  -3  -9    3.00    0.70
  -4   3  -9    2.20    0.50
  -4   3  -9    3.00    0.60
  -5  -3  -9   19.80    1.80
  -5   3  -9   16.00    1.70
  -6  -3  -9    1.40    0.30
  -6  -3  -9    0.50    0.30
   9  -4  -9    0.90    0.20
  -9  -4   9    0.70    0.10
  -8  -4   9   13.10    1.10
   8  -4  -9   11.80    1.20
   8  -4  -9   16.40    1.20
  -8  -4   9   16.00    1.10
   7  -4  -9    4.20    0.70
   7  -4  -9    3.80    0.50
   7   4  -9    4.90    0.80
   7   4  -9    4.60    0.50
   6  -4  -9    0.60    0.30
  -6  -4   9    1.30    0.30
   6  -4  -9    0.40    0.30
   6   4  -9    0.40    0.30
   6   4  -9    0.90    0.30
   5  -4  -9    2.80    0.50
   5  -4  -9    3.70    0.70
  -5  -4   9    2.80    0.60
   5   4  -9    2.60    0.50
   5   4  -9    1.90    0.50
   4  -4  -9   19.30    1.60
  -4  -4   9   14.00    1.50
   4  -4  -9   15.60    1.60
   4   4  -9   16.90    1.50
   4   4  -9   14.70    1.50
   3  -4  -9    9.20    1.10
   3  -4  -9   10.10    1.30
  -3  -4   9   10.00    1.20
   3   4  -9    8.20    1.10
   3   4  -9   11.10    1.60
   3   4  -9    9.70    1.10
   2  -4  -9    7.80    1.40
  -2  -4   9    5.70    0.80
   2  -4  -9    5.90    0.90
   2   4  -9    5.20    0.80
   2   4  -9    6.00    0.90
   2   4  -9    6.50    1.20
   1  -4  -9    1.50    0.60
   1  -4  -9    1.10    0.40
   1   4  -9    0.90    0.40
   1   4  -9    1.40    0.70
   0  -4  -9  227.48   16.00
   0  -4  -9  217.58   15.40
   0  -4  -9  217.68   15.60
   0   4  -9  231.18   15.80
   0   4  -9  199.08   15.50
  -1  -4  -9    0.00    0.30
  -1  -4  -9    0.00    0.20
  -1  -4  -9   -0.10    0.40
  -1   4  -9    0.20    0.30
  -1   4  -9    0.40    0.50
   2  -4   9   60.19    4.20
  -2  -4  -9   46.00    4.90
  -2  -4  -9   69.89    4.60
  -2   4  -9   51.59    4.50
  -3  -4  -9   14.20    1.50
  -3  -4  -9   14.40    1.40
  -3   4  -9   12.60    1.30
  -3   4  -9   12.40    1.40
  -4  -4  -9   60.19    4.20
  -4  -4  -9   49.99    4.20
  -5  -4  -9    0.60    0.30
  -5  -4  -9    0.40    0.20
  -6  -4  -9    0.20    0.10
  -6  -4  -9    0.00    0.10
   8  -5  -9    0.50    0.10
  -8  -5   9    0.90    0.20
  -7  -5   9    0.30    0.10
   7  -5  -9   -0.20    0.30
  -7  -5   9    0.20    0.20
   7  -5  -9    0.10    0.10
  -6  -5   9    1.40    0.30
   6  -5  -9    1.40    0.40
  -6  -5   9    1.00    0.30
   6  -5  -9    1.40    0.30
   6   5  -9    0.90    0.30
   5  -5  -9   35.30    3.00
   5  -5  -9   43.10    3.00
  -5  -5   9   38.40    2.90
  -5  -5   9   39.90    3.10
   5   5  -9   36.70    2.90
   4  -5  -9    1.70    0.30
   4  -5  -9    1.20    0.40
  -4  -5   9    1.50    0.40
  -4  -5   9    1.70    0.50
   4   5  -9    0.50    0.30
   3  -5  -9    1.40    0.40
  -3  -5   9    1.50    0.40
   3   5  -9    1.20    0.40
   2  -5  -9    0.10    0.40
  -1  -5   9   22.20    2.10
   1   5  -9   20.30    2.10
   0  -5  -9   54.29    4.10
   0  -5   9   50.99    4.10
   0  -5  -9   53.29    4.40
   0   5  -9   61.19    4.30
  -1  -5  -9   65.49    4.70
   1  -5   9   60.69    4.40
  -1  -5  -9   56.89    4.30
  -1   5  -9   67.29    4.50
  -1   5  -9   49.80    4.50
  -2  -5  -9    4.40    0.80
  -2   5  -9    6.10    0.80
  -3  -5  -9   95.09    7.40
  -3  -5  -9  107.29    7.60
  -3   5  -9  108.99    7.40
  -4  -5  -9    8.80    0.90
  -4  -5  -9    8.50    0.80
  -5  -5  -9    4.20    0.50
  -5  -5  -9    4.00    0.40
  -7  -6   9   10.30    0.80
  -7  -6   9   10.10    0.80
  -6  -6   9    4.10    0.40
  -6  -6   9    3.90    0.50
  -5  -6   9   72.49    4.90
  -5  -6   9   63.49    4.70
   5  -6  -9   64.19    4.80
  -4  -6   9   21.30    1.80
   4  -6  -9   21.90    1.90
  -4  -6   9   21.60    1.70
   4   6  -9   20.10    1.70
   3  -6  -9    1.40    0.40
  -3  -6   9    1.00    0.30
   3   6  -9    1.90    0.40
   2  -6  -9    3.50    0.60
  -2  -6   9    2.10    0.40
   2   6  -9    3.30    0.50
  -1  -6   9    6.40    0.70
   1  -6  -9    3.70    0.70
   1  -6  -9    4.40    0.60
   1   6  -9    5.90    0.70
   0  -6  -9   22.50    1.70
   0  -6  -9   20.20    1.90
   0  -6   9   21.60    1.70
   0   6  -9   19.20    1.70
  -1  -6  -9    1.70    0.40
  -1  -6  -9    2.20    0.50
  -1   6  -9    1.00    0.30
  -2  -6  -9    6.90    0.90
  -2   6  -9    7.60    0.70
  -3  -6  -9   19.10    1.60
  -3   6  -9   18.30    1.50
  -4  -6  -9    5.50    0.60
  -5  -7   9    0.50    0.10
   5  -7  -9    0.30    0.10
  -4  -7   9   32.30    2.40
   4  -7  -9   32.60    2.40
   3  -7  -9    0.10    0.10
  -3  -7   9    0.10    0.10
   3   7  -9    0.20    0.20
   2  -7  -9   18.50    1.50
  -2  -7   9   18.20    1.40
   2   7  -9   20.20    1.50
  -1  -7   9    4.70    0.50
   1  -7  -9    3.90    0.50
   1   7  -9    3.50    0.40
   0  -7  -9   17.60    1.40
   0   7  -9   19.20    1.40
  -1  -7  -9    0.80    0.20
  -1   7  -9    1.60    0.30
  -2  -7  -9    0.00    0.10
   9   0 -10   -0.10    0.10
   8   0 -10    4.60    0.60
   7   0 -10    0.00    0.20
   7   0 -10    0.30    0.20
  -6   0  10    1.00    0.40
   6   0 -10    1.40    0.50
   6   0 -10    0.80    0.30
   5   0 -10    0.10    0.20
   5   0 -10    0.00    0.70
   5   0 -10    0.30    0.30
   4   0 -10    4.40    1.40
   4   0 -10    6.90    0.90
   4   0 -10    5.40    0.80
   3   0 -10   -0.60    0.60
   3   0 -10    0.10    0.30
   3   0 -10    0.20    0.20
   2   0 -10   45.60    3.70
   2   0 -10   49.00    4.30
  -2   0  10   52.89    4.00
   2   0 -10   42.80    3.50
   1   0 -10    0.00    0.40
   1   0 -10    0.10    0.50
   1   0 -10    0.00    0.20
  -1   0  10    0.00    0.30
   0   0 -10  417.16   29.20
   0   0 -10  408.36   28.80
   0   0 -10  422.06   29.40
  -1   0 -10    0.70    0.50
  -1   0 -10   -0.40    0.60
  -2   0 -10   11.30    1.40
  -3   0 -10    0.10    0.30
  -4   0 -10   68.89    5.20
  -5   0 -10    0.10    0.30
   9  -1 -10    1.30    0.20
   9   1 -10    1.50    0.40
   9   1 -10    1.00    0.20
   8  -1 -10   13.60    1.50
   8  -1 -10   16.30    1.30
   8   1 -10   15.20    1.30
   8   1 -10   15.70    1.30
  -7  -1  10   69.19    5.40
   7  -1 -10   74.09    5.40
   7  -1 -10   80.99    5.40
   7   1 -10   75.99    5.40
   7   1 -10   73.89    5.40
  -6  -1  10    1.60    0.50
   6  -1 -10    0.90    0.30
   6  -1 -10    1.60    0.40
   6   1 -10    1.10    0.30
   6   1 -10    1.70    0.40
   5  -1 -10   32.90    2.50
   5  -1 -10   30.60    2.50
   5   1 -10   30.20    2.40
   5   1 -10   26.80    3.10
   5   1 -10   31.10    2.40
   4  -1 -10    9.10    1.10
   4  -1 -10   10.40    1.80
   4  -1 -10   10.10    1.20
   4   1 -10   10.20    1.00
   4   1 -10   10.00    1.90
   4   1 -10   11.10    1.10
   3  -1 -10   26.60    3.40
   3  -1 -10   38.40    2.90
   3  -1 -10   36.60    2.90
   3   1 -10   38.60    2.90
   3   1 -10   40.40    3.60
   2  -1 -10   10.90    1.10
   2  -1 -10   10.30    1.30
   2  -1 -10    8.30    1.60
   2   1 -10   10.20    1.00
   2   1 -10   10.20    1.20
   2   1 -10   10.90    1.70
   1  -1 -10    0.20    0.50
   1  -1 -10   -0.10    0.50
   1  -1 -10    0.30    0.50
   1  -1 -10    1.20    0.30
   1   1 -10    0.10    0.20
   1   1 -10   -0.10    0.30
   1   1 -10    0.40    0.50
   0  -1 -10   24.50    2.00
   0  -1 -10   26.60    2.50
   0  -1 -10   28.70    2.70
   0   1 -10   25.70    2.50
   0   1 -10   23.10    1.90
   0   1 -10   22.70    2.30
  -1  -1 -10  149.49   11.90
  -1  -1 -10  161.38   11.90
  -1   1 -10  176.28   11.90
  -1   1 -10  160.88   11.80
  -2  -1 -10    1.30    0.60
  -2  -1 -10    0.70    0.60
  -2   1 -10    0.70    0.40
  -2   1 -10    0.80    0.90
  -3  -1 -10   13.30    1.50
  -3  -1 -10   13.90    1.50
  -3   1 -10   15.10    1.50
  -4  -1 -10    1.20    0.40
  -4  -1 -10    1.30    0.40
  -4   1 -10    1.50    0.40
  -5  -1 -10    9.30    1.10
  -5   1 -10    6.60    0.80
  -6  -1 -10    6.00    0.70
  -6   1 -10    5.00    0.60
   8  -2 -10   26.30    2.10
   8  -2 -10   27.60    2.10
   8   2 -10   28.30    2.10
   8   2 -10   27.30    2.00
  -7  -2  10   85.99    6.30
   7  -2 -10   88.09    6.30
   7  -2 -10   88.29    6.30
   7   2 -10   86.79    6.30
   7   2 -10   89.19    6.30
  -6  -2  10   22.20    1.90
   6  -2 -10   24.30    1.90
   6  -2 -10   24.20    1.90
   6   2 -10   21.50    1.90
   6   2 -10   24.00    1.90
   5  -2 -10   88.19    6.90
   5   2 -10   99.49    6.70
   5   2 -10   85.49    6.70
   4  -2 -10   67.89    5.00
   4  -2 -10   60.79    5.40
   4  -2 -10   67.99    5.00
   4   2 -10   75.39    5.00
   4   2 -10   64.49    5.50
   4   2 -10   61.39    4.90
   3  -2 -10    0.20    0.70
   3  -2 -10    0.30    0.30
   3  -2 -10    1.00    0.40
   3   2 -10   -0.10    0.20
   3   2 -10    0.40    0.60
   3   2 -10    0.60    0.30
   2  -2 -10    3.30    1.00
   2  -2 -10    4.50    0.80
   2  -2 -10    4.20    0.70
   2  -2 -10    2.90    0.80
   2   2 -10    3.80    0.70
   2   2 -10    4.40    0.60
   2   2 -10    2.90    0.90
   1  -2 -10    5.20    1.10
   1  -2 -10    6.30    0.80
   1  -2 -10    6.60    1.30
   1   2 -10    9.00    1.40
   1   2 -10    7.10    0.80
   1   2 -10    5.70    0.90
   0  -2 -10   35.80    3.30
   0  -2 -10   33.90    3.20
   0  -2 -10   38.10    2.70
   0   2 -10   34.50    3.10
   0   2 -10   32.70    2.60
   0   2 -10   35.60    3.00
  -1  -2 -10   33.70    3.10
  -1  -2 -10   34.30    3.10
  -1   2 -10   31.10    2.90
  -1   2 -10   36.00    2.90
  -2  -2 -10    1.80    0.60
  -2   2 -10    1.70    0.50
  -3  -2 -10    2.30    0.60
  -3  -2 -10    2.20    0.60
  -3   2 -10    2.40    0.60
  -3   2 -10    2.70    0.60
  -4  -2 -10   13.60    1.40
  -4  -2 -10   13.20    1.50
  -4   2 -10   10.60    1.60
  -5  -2 -10   34.00    2.70
  -5  -2 -10   32.90    2.70
  -5   2 -10   38.30    2.90
  -6  -2 -10    6.00    0.70
   9  -3 -10    1.30    0.20
  -9  -3  10    1.20    0.20
   8  -3 -10   74.59    4.80
   8  -3 -10   61.49    4.80
   8   3 -10   69.89    4.70
   8   3 -10   59.19    4.80
  -7  -3  10    2.50    0.40
   7  -3 -10    3.00    0.50
   7   3 -10    2.30    0.40
   7   3 -10    2.10    0.40
   6  -3 -10   18.70    1.60
  -6  -3  10   18.20    1.60
   6  -3 -10   19.30    1.60
   6   3 -10   19.70    1.60
   6   3 -10   18.70    1.60
   5  -3 -10   10.60    1.20
  -5  -3  10   10.50    1.10
   5  -3 -10   10.40    1.10
   5   3 -10   10.50    1.00
   5   3 -10   11.00    1.10
   4  -3 -10   56.69    3.90
   4  -3 -10   46.50    4.20
   4   3 -10   45.30    3.90
   4   3 -10   41.90    4.70
   4   3 -10   63.99    4.10
   3  -3 -10    4.10    0.70
   3   3 -10    4.30    0.90
   3   3 -10    5.50    0.80
   3   3 -10    4.30    0.60
   2  -3 -10   13.60    2.30
   2  -3 -10   14.10    1.20
   2  -3 -10    9.00    1.50
   2   3 -10   12.80    1.70
   2   3 -10   10.30    1.00
   2   3 -10    8.80    1.20
   1  -3 -10    8.90    1.50
   1  -3 -10   10.00    1.00
   1  -3 -10   10.30    1.40
   1   3 -10    7.10    1.30
   1   3 -10    7.60    1.10
   1   3 -10    9.80    0.90
   0  -3 -10  106.29    7.60
   0  -3 -10  103.39    7.70
   0  -3 -10   94.59    7.10
   0   3 -10  107.99    7.60
   0   3 -10   86.29    7.30
  -1  -3 -10    3.80    0.50
  -1  -3 -10    3.80    1.00
  -1  -3 -10    6.20    1.30
  -1   3 -10    5.40    1.30
  -1   3 -10    3.20    1.00
  -2  -3 -10    5.30    1.00
  -2  -3 -10    7.10    1.10
  -2   3 -10    5.40    0.80
  -2   3 -10    5.40    0.90
  -3  -3 -10    2.00    0.50
  -3  -3 -10    2.90    0.60
  -3   3 -10    3.00    0.60
  -4  -3 -10    9.30    0.90
  -4   3 -10    6.90    0.80
  -5  -3 -10    0.40    0.20
  -5  -3 -10    0.40    0.20
  -8  -4  10    0.60    0.10
   8  -4 -10    0.90    0.20
  -7  -4  10   14.90    1.10
   7  -4 -10   15.20    1.10
   7  -4 -10   12.10    1.20
  -7  -4  10   13.20    1.10
   6  -4 -10    1.60    0.50
   6  -4 -10    2.20    0.30
   6   4 -10    2.10    0.40
  -5  -4  10    3.50    0.50
   5  -4 -10    4.20    0.60
   5  -4 -10    3.80    0.50
   5   4 -10    5.30    0.60
   5   4 -10    3.40    0.50
   4  -4 -10    8.50    0.80
   4  -4 -10    8.10    1.00
  -4  -4  10    7.90    0.90
   4   4 -10    8.30    0.90
   4   4 -10    7.90    0.90
  -3  -4  10   46.60    3.60
   3  -4 -10   47.50    3.60
   3   4 -10   44.60    3.60
   3   4 -10   49.80    3.60
   2  -4 -10   17.60    1.50
   2  -4 -10   15.50    1.80
   2   4 -10   11.30    1.30
   2   4 -10   14.20    1.60
   1  -4 -10    4.50    0.70
  -1  -4  10    5.60    0.70
   1  -4 -10    6.40    1.20
   1   4 -10    4.90    0.80
   1   4 -10    4.00    0.90
   0  -4 -10   30.70    2.70
   0  -4  10   31.80    2.40
   0  -4 -10   30.40    2.50
   0  -4 -10   29.00    2.30
   0   4 -10   27.20    2.60
   0   4 -10   28.30    2.40
  -1  -4 -10  146.19   10.20
   1  -4  10  144.89   10.10
  -1  -4 -10  123.49    9.90
  -1  -4 -10  164.88   10.50
  -1   4 -10  135.29   10.30
  -1   4 -10  143.09   10.10
   2  -4  10    1.80    0.40
  -2  -4 -10    1.50    0.50
  -2  -4 -10    2.00    0.50
  -2   4 -10    1.60    0.40
  -3  -4 -10   21.50    2.00
  -3  -4 -10   20.50    1.80
  -3   4 -10   22.00    1.70
  -4  -4 -10    0.40    0.20
  -4  -4 -10    0.30    0.20
  -5  -4 -10    7.20    0.60
  -5  -4 -10    5.10    0.60
  -7  -5  10    7.00    0.60
   7  -5 -10    7.50    0.60
  -7  -5  10    6.90    0.60
   6  -5 -10    0.10    0.20
   6  -5 -10    0.20    0.10
  -6  -5  10    0.40    0.20
  -6  -5  10    0.20    0.10
   6   5 -10    0.20    0.10
   5  -5 -10    0.40    0.20
  -5  -5  10    0.10    0.10
   5  -5 -10    0.10    0.20
   5   5 -10    0.10    0.20
   4  -5 -10    3.80    0.60
  -4  -5  10    4.10    0.50
   4   5 -10    3.40    0.50
  -3  -5  10   50.19    3.70
   3  -5 -10   50.49    3.80
   3   5 -10   50.99    3.80
  -2  -5  10    4.90    0.60
   2  -5 -10    4.50    0.60
   2   5 -10    4.60    0.60
  -1  -5  10   14.40    1.30
   1  -5 -10   13.80    1.50
   1  -5 -10   14.10    1.30
   1   5 -10   15.60    1.30
   0  -5 -10   78.39    5.70
   0  -5 -10   79.99    6.00
   0   5 -10   88.79    5.80
   0   5 -10   72.89    6.10
   1  -5  10   27.40    1.90
  -1  -5 -10   22.40    2.10
  -1   5 -10   26.50    2.00
  -2  -5 -10    0.10    0.20
  -2   5 -10    0.20    0.20
  -3  -5 -10    0.20    0.30
  -3  -5 -10    0.10    0.20
  -3   5 -10    0.10    0.20
  -4  -5 -10   15.10    1.20
  -6  -6  10    5.20    0.40
  -5  -6  10    3.00    0.30
   5  -6 -10    2.00    0.40
   4  -6 -10   18.70    1.40
  -4  -6  10   16.70    1.30
   4   6 -10   16.60    1.40
  -3  -6  10    0.30    0.20
   3  -6 -10    0.30    0.20
   3   6 -10    0.20    0.10
   2  -6 -10    2.00    0.30
  -2  -6  10    1.50    0.30
   2   6 -10    1.80    0.30
  -1  -6  10    5.10    0.50
   1  -6 -10    3.90    0.50
   1   6 -10    3.70    0.50
   0  -6  10   23.20    1.70
   0  -6 -10   22.20    1.70
   0  -6 -10   20.90    1.90
   0   6 -10   23.70    1.80
  -1  -6 -10   10.90    1.10
  -1   6 -10   13.90    1.00
  -2  -6 -10    4.50    0.60
  -3  -7  10    3.40    0.40
   3  -7 -10    2.50    0.30
   2  -7 -10    4.60    0.40
   2   7 -10    4.60    0.40
   1   7 -10    1.90    0.20
   0   7 -10    0.60    0.10
   8   0 -11    0.10    0.10
   8   0 -11    0.00    0.10
   6   0 -11    0.10    0.20
  -6   0  11   -0.20    0.30
   6   0 -11    0.00    0.20
   5   0 -11   14.90    1.30
   5   0 -11   13.30    1.20
   4   0 -11    0.40    0.20
   4   0 -11   -0.30    0.50
   4   0 -11    0.00    0.20
   3   0 -11   24.60    2.00
   2   0 -11    0.00    0.20
   2   0 -11    0.10    0.50
   1   0 -11   73.89    5.90
   0   0 -11   -0.20    0.40
   0   0 -11    0.10    0.20
  -1   0 -11    7.30    1.10
  -2   0 -11    0.00    0.30
  -3   0 -11    2.80    0.60
  -4   0 -11    0.20    0.20
  -5   0 -11    7.70    0.80
   8  -1 -11    6.20    0.60
   8  -1 -11    6.90    0.60
   8   1 -11    6.60    0.60
   8   1 -11    7.30    0.60
   7  -1 -11    0.10    0.20
   7  -1 -11    0.00    0.10
   7   1 -11    0.10    0.10
   7   1 -11   -0.10    0.10
   6  -1 -11   67.99    4.90
   6  -1 -11   68.29    4.90
   6   1 -11   70.29    4.90
   6   1 -11   65.29    4.90
  -5  -1  11    1.30    0.40
   5  -1 -11    1.20    0.40
   5  -1 -11    0.80    0.30
   5   1 -11    1.60    0.40
   5   1 -11    1.90    0.40
   4  -1 -11   43.60    4.00
   4  -1 -11   44.30    3.50
   4  -1 -11   50.19    3.60
   4   1 -11   46.20    4.10
   4   1 -11   47.90    3.50
   4   1 -11   47.50    3.50
   3  -1 -11    0.30    0.60
   3  -1 -11    1.00    0.40
   2  -1 -11    0.50    0.30
   2  -1 -11    0.50    0.40
   2   1 -11    0.50    0.30
   2   1 -11    0.40    0.50
   1  -1 -11   28.90    2.60
   1   1 -11   34.10    3.10
   0  -1 -11   34.50    2.50
   0  -1 -11   37.40    3.20
   0   1 -11   35.00    2.80
   0   1 -11   32.20    2.50
  -1  -1 -11    0.20    0.40
  -1   1 -11    0.10    0.40
  -1   1 -11   -0.20    0.20
  -2  -1 -11    5.00    0.80
  -2   1 -11    5.10    0.80
  -3  -1 -11    1.90    0.50
  -3   1 -11    1.00    0.30
  -4  -1 -11   29.80    2.40
  -5  -1 -11    0.60    0.30
  -5   1 -11    0.70    0.20
   8  -2 -11    2.10    0.40
   8  -2 -11    1.70    0.30
   8   2 -11    1.80    0.30
   8   2 -11    1.80    0.30
  -7  -2  11    1.80    0.30
   7  -2 -11    1.90    0.30
   7  -2 -11    2.20    0.40
   7   2 -11    1.80    0.30
   7   2 -11    1.60    0.30
   6  -2 -11    1.10    0.30
  -6  -2  11    1.20    0.30
   6  -2 -11    1.50    0.30
   6   2 -11    1.20    0.30
   6   2 -11    0.90    0.20
   5  -2 -11    3.80    0.60
  -5  -2  11    5.10    0.60
   5  -2 -11    4.20    0.60
   5   2 -11    4.80    0.60
   5   2 -11    4.50    0.60
   4  -2 -11   71.09    4.90
   4  -2 -11   66.69    4.90
   4   2 -11   58.19    5.20
   4   2 -11   65.59    4.80
   4   2 -11   66.29    4.80
   3  -2 -11    6.40    1.10
   3  -2 -11    7.30    0.90
   3  -2 -11    6.40    0.80
   3   2 -11    5.90    1.10
   3   2 -11    6.50    0.90
   2  -2 -11   18.60    1.90
   2  -2 -11   15.80    1.40
   2  -2 -11   16.70    1.50
   2   2 -11   16.00    1.80
   2   2 -11   17.40    1.40
   2   2 -11   14.90    1.50
   1  -2 -11  102.59    6.80
   1  -2 -11   99.99    7.30
   1  -2 -11   85.79    7.20
   1   2 -11   96.89    6.80
   1   2 -11   91.59    7.00
   1   2 -11   95.09    7.20
   0  -2 -11   25.00    2.40
   0  -2 -11   26.60    1.90
   0  -2 -11   27.50    2.50
   0   2 -11   27.90    2.20
   0   2 -11   21.80    2.30
  -1  -2 -11    0.60    0.50
  -1  -2 -11    1.70    0.60
  -1   2 -11    1.10    0.40
  -1   2 -11    0.60    0.40
  -2  -2 -11   37.60    2.90
  -2  -2 -11   34.40    2.80
  -2   2 -11   37.50    2.70
  -2   2 -11   30.50    2.80
  -3  -2 -11    0.40    0.30
  -3  -2 -11    0.40    0.40
  -3   2 -11    0.10    0.20
  -4  -2 -11    3.60    0.60
  -5  -2 -11    1.80    0.30
  -8  -3  11    0.40    0.10
   8  -3 -11    0.50    0.10
   7  -3 -11    1.70    0.40
   7  -3 -11    2.10    0.30
  -7  -3  11    1.90    0.20
   7   3 -11    1.40    0.20
   7   3 -11    1.40    0.30
  -6  -3  11    1.20    0.20
   6  -3 -11    1.00    0.20
   6  -3 -11    0.80    0.20
   6   3 -11    1.40    0.30
   6   3 -11    0.70    0.20
   5  -3 -11    0.10    0.20
   5  -3 -11   -0.20    0.20
  -5  -3  11    0.10    0.20
   5   3 -11   -0.10    0.20
   5   3 -11    0.00    0.10
   4  -3 -11   16.90    1.40
  -4  -3  11   14.90    1.40
   4   3 -11   16.80    1.40
   4   3 -11   16.30    1.40
  -3  -3  11    1.80    0.40
   3  -3 -11    2.00    0.40
   3   3 -11    1.70    0.40
   3   3 -11    1.10    0.50
   3   3 -11    1.70    0.30
   2  -3 -11    6.10    0.70
   2   3 -11    4.60    0.70
   2   3 -11    8.20    1.20
   2   3 -11    6.70    0.70
   1  -3 -11  135.99    8.80
   1  -3 -11  108.29    8.90
   1  -3 -11  125.79    8.50
   1   3 -11  119.39    8.60
   1   3 -11  112.09    8.80
   0  -3 -11    6.40    0.90
   0  -3 -11    5.40    0.60
   0  -3 -11    5.60    1.00
   0   3 -11    6.50    0.80
   0   3 -11    5.00    0.80
  -1  -3 -11    0.70    0.40
  -1  -3 -11    0.70    0.40
  -1   3 -11    0.40    0.30
  -1   3 -11    0.60    0.30
  -2  -3 -11    2.80    0.60
  -2  -3 -11    2.60    0.50
   2  -3  11    2.60    0.40
  -2   3 -11    2.80    0.50
  -2   3 -11    1.80    0.50
  -3  -3 -11    2.20    0.40
  -3  -3 -11    2.30    0.50
  -3   3 -11    2.10    0.50
  -4  -3 -11    1.50    0.40
  -7  -4  11    0.70    0.20
   7  -4 -11    0.40    0.10
  -6  -4  11   53.09    4.00
   6  -4 -11   61.69    3.90
  -6  -4  11   56.79    3.90
   6   4 -11   49.00    4.00
  -5  -4  11    3.30    0.40
   5  -4 -11    1.80    0.30
   5   4 -11    2.10    0.30
   4  -4 -11   12.80    1.30
  -4  -4  11   14.60    1.20
  -3  -4  11    8.20    0.80
   3  -4 -11   10.10    0.90
   3   4 -11    9.00    0.90
  -2  -4  11    2.90    0.50
   2  -4 -11    2.80    0.50
   2   4 -11    2.80    0.70
   2   4 -11    2.60    0.50
  -1  -4  11    6.70    0.70
   1  -4 -11    5.80    0.60
   1   4 -11    5.10    0.60
   1   4 -11    4.90    0.80
   0  -4  11    2.80    0.50
   0  -4 -11    2.60    0.30
   0  -4 -11    3.70    0.80
   0   4 -11    2.60    0.40
  -1  -4 -11    1.20    0.40
  -1  -4 -11    1.00    0.40
   1  -4  11    1.70    0.30
  -1   4 -11    1.00    0.40
  -1   4 -11    1.70    0.30
  -2  -4 -11    2.00    0.60
  -2  -4 -11    1.80    0.40
  -2   4 -11    1.50    0.30
  -2   4 -11    2.20    0.30
  -3  -4 -11    0.10    0.20
  -3  -4 -11    0.10    0.10
   6  -5 -11   17.70    1.30
  -6  -5  11   16.60    1.20
   5  -5 -11    0.70    0.20
  -5  -5  11    0.60    0.10
   5   5 -11    0.50    0.20
   4  -5 -11    0.10    0.10
  -4  -5  11    0.30    0.10
   4   5 -11    0.10    0.10
   3  -5 -11    2.90    0.40
  -3  -5  11    3.70    0.40
   3   5 -11    2.90    0.40
   2  -5 -11    5.00    0.50
  -2  -5  11    5.10    0.50
   2   5 -11    5.40    0.60
   1  -5 -11   33.00    2.40
  -1  -5  11   32.90    2.40
   1   5 -11   32.80    2.50
   0  -5 -11    0.80    0.30
   0  -5  11    1.00    0.30
   0   5 -11    0.60    0.20
  -1  -5 -11    3.10    0.50
  -1   5 -11    3.80    0.40
  -2  -5 -11    1.20    0.30
  -2   5 -11    1.10    0.20
   4  -6 -11   14.20    1.10
  -4  -6  11   15.60    1.10
   3  -6 -11    0.70    0.10
  -3  -6  11    0.60    0.10
   3   6 -11    0.80    0.10
  -2  -6  11    0.40    0.10
   2  -6 -11    0.40    0.10
   2   6 -11    0.30    0.10
   1   6 -11   26.30    1.90
   0   6 -11    5.30    0.50
   7   0 -12   -0.10    0.10
   6   0 -12   31.50    2.30
   6   0 -12   30.50    2.30
  -5   0  12   -0.10    0.20
   5   0 -12    0.00    0.20
   4   0 -12   24.50    1.90
   4   0 -12   26.50    2.00
   3   0 -12   -0.10    0.10
   3   0 -12    0.50    0.30
   3   0 -12    0.30    0.50
   2   0 -12    7.90    1.30
   2   0 -12    6.50    0.60
   2   0 -12    6.70    0.90
   1   0 -12   -0.30    0.40
   1   0 -12    0.70    0.50
   0   0 -12   10.50    1.20
  -1   0 -12    0.10    0.30
  -2   0 -12    4.90    0.70
  -3   0 -12    0.10    0.20
  -4   0 -12   66.29    4.80
   7  -1 -12    0.30    0.10
   7   1 -12    0.30    0.20
   7   1 -12    0.40    0.20
   6  -1 -12    0.00    0.10
   6  -1 -12    0.00    0.20
  -6  -1  12    0.10    0.20
   6   1 -12    0.00    0.10
   6   1 -12    0.00    0.10
   5  -1 -12    1.40    0.30
  -5  -1  12    1.70    0.30
  -5   1  12    1.30    0.40
   4  -1 -12   24.30    2.10
   4  -1 -12   18.00    2.00
   4  -1 -12   25.00    1.80
   4   1 -12   22.10    1.80
   4   1 -12   19.80    2.20
   4   1 -12   24.80    1.90
   3  -1 -12   60.89    4.40
   3  -1 -12   61.89    5.30
   3   1 -12   63.19    4.40
   3   1 -12   57.99    4.50
   3   1 -12   62.69    4.90
   2  -1 -12    6.20    0.60
   2  -1 -12    6.50    1.10
   2  -1 -12    7.40    0.80
   2   1 -12    6.60    1.00
   2   1 -12    6.40    0.60
   2   1 -12    5.60    0.80
   1  -1 -12   32.60    3.10
   1   1 -12   41.80    3.20
   0  -1 -12    9.10    1.30
   0   1 -12    9.40    1.00
   0   1 -12    9.40    1.10
  -1   1 -12    2.70    0.80
  -2  -1 -12    0.60    0.30
  -2   1 -12    1.00    0.30
  -3  -1 -12    3.30    0.50
  -3   1 -12    5.00    0.60
   7  -2 -12   13.10    1.00
   7   2 -12   12.80    1.00
   7   2 -12   13.40    1.00
   6  -2 -12    0.20    0.20
  -6  -2  12    0.10    0.10
   6  -2 -12    0.10    0.10
   6   2 -12    0.20    0.10
   6   2 -12    0.10    0.10
   5  -2 -12   12.00    1.00
  -5  -2  12   11.10    1.00
   5  -2 -12   10.60    1.00
   5   2 -12   11.70    0.90
   5   2 -12   11.50    1.00
  -4  -2  12   31.00    3.00
   4  -2 -12   43.20    2.80
   3  -2 -12   69.49    4.60
   3  -2 -12   72.39    4.60
   3  -2 -12   63.79    4.80
   3   2 -12   64.19    4.60
   3   2 -12   52.39    4.90
   3   2 -12   59.79    4.60
   2  -2 -12   21.90    1.70
   2  -2 -12   22.90    1.90
   2   2 -12   22.10    1.70
   2   2 -12   15.60    1.80
   1  -2 -12   66.59    5.00
   1  -2 -12   73.79    5.60
   1   2 -12   76.59    5.40
   0  -2 -12   25.90    2.20
   0   2 -12   26.50    2.00
   0   2 -12   23.00    2.20
  -1  -2 -12    0.40    0.30
  -1   2 -12    0.40    0.30
  -1   2 -12    0.50    0.40
  -2  -2 -12    0.20    0.20
  -2   2 -12    0.20    0.20
  -3  -2 -12    0.00    0.20
  -3   2 -12    0.10    0.20
  -6  -3  12    0.20    0.10
   6  -3 -12    0.00    0.20
   6  -3 -12    0.20    0.10
   6   3 -12    0.10    0.10
   5  -3 -12    0.20    0.10
  -5  -3  12    0.00    0.10
   5  -3 -12    0.10    0.10
   5   3 -12    0.10    0.10
   5   3 -12   -0.20    0.10
  -4  -3  12   82.79    6.10
   4  -3 -12   94.59    6.10
   4   3 -12   83.99    6.10
   4   3 -12   83.99    6.10
  -3  -3  12    3.10    0.40
   3  -3 -12    2.80    0.40
   3   3 -12    3.60    0.70
   3   3 -12    3.30    0.50
   2  -3 -12   24.20    1.80
  -2  -3  12   24.60    2.00
   2   3 -12   24.70    2.30
   2   3 -12   23.70    1.90
  -1  -3  12   10.10    0.80
   1  -3 -12    7.60    1.10
   1   3 -12   10.10    0.90
   1   3 -12    8.00    1.00
   0  -3  12   25.70    2.00
   0  -3 -12   29.90    2.50
   0   3 -12   20.70    2.10
   0   3 -12   31.90    2.10
  -1  -3 -12    3.70    0.70
  -1   3 -12    3.80    0.60
  -1   3 -12    3.40    0.50
  -2  -3 -12    3.10    0.50
  -2   3 -12    3.90    0.50
  -5  -4  12    4.20    0.40
   5  -4 -12    4.70    0.40
   5   4 -12    4.20    0.40
   4  -4 -12    0.00    0.10
  -4  -4  12    0.00    0.10
   4   4 -12    0.30    0.10
  -3  -4  12   16.70    1.30
   3  -4 -12   16.60    1.30
   3   4 -12   17.40    1.30
  -2  -4  12    0.50    0.20
   2   4 -12    0.80    0.20
  -1  -4  12   13.20    1.10
   1   4 -12   15.00    1.10
   0  -4  12    1.20    0.20
   0   4 -12    1.00    0.30
  -1   4 -12    5.40    0.50
  -3  -5  12   10.60    0.80
   3   5 -12    9.90    0.80
  -2  -5  12    2.00    0.20
   2   5 -12    1.90    0.30
   1   5 -12    2.20    0.30
   6   0 -13    0.10    0.10
   6   0 -13   -0.10    0.10
   5   0 -13   22.70    1.80
   4   0 -13    0.00    0.10
   4   0 -13    0.00    0.20
   3   0 -13    2.30    0.50
   3   0 -13    3.40    0.30
   3   0 -13    3.60    0.60
   2   0 -13   -0.20    0.30
   2   0 -13   -0.10    0.20
   1   0 -13    8.70    1.00
   0   0 -13    0.30    0.30
  -1   0 -13    8.70    1.00
  -2   0 -13    0.10    0.20
   6  -1 -13    1.50    0.20
   6   1 -13    2.10    0.30
   5  -1 -13    0.30    0.20
  -5  -1  13    0.20    0.20
   5   1 -13    0.10    0.10
  -4  -1  13    3.40    0.40
   4  -1 -13    2.60    0.30
   4  -1 -13    3.00    0.40
   4   1 -13    3.40    0.50
   4   1 -13    3.20    0.30
   3  -1 -13    2.90    0.50
   3  -1 -13    2.00    0.30
   3  -1 -13    2.70    0.50
   3   1 -13    1.60    0.30
   3   1 -13    1.70    0.50
   2  -1 -13   13.60    1.40
   2   1 -13    9.80    1.30
   2   1 -13   13.50    1.30
   1  -1 -13    0.60    0.30
   1   1 -13    0.60    0.30
   1   1 -13    0.50    0.30
   0  -1 -13    4.60    0.70
   0   1 -13    5.90    0.70
  -1  -1 -13    0.10    0.20
  -1   1 -13    0.40    0.30
  -5  -2  13    0.30    0.10
   5  -2 -13    0.30    0.10
   5   2 -13    0.30    0.10
   4  -2 -13    4.50    0.60
  -4  -2  13    5.70    0.60
   3  -2 -13    1.60    0.20
  -3  -2  13    1.90    0.30
  -2  -2  13    0.00    0.10
   2   2 -13    0.10    0.20
   2   2 -13    0.20    0.20
  -1  -2  13    0.30    0.10
   1  -2 -13    0.30    0.30
   1   2 -13    0.10    0.20
   1   2 -13    0.20    0.20
   0  -2  13    9.50    0.80
   0  -2 -13    8.70    0.90
   0   2 -13   10.60    1.10
  -1  -2 -13    0.20    0.20
  -1   2 -13    0.40    0.20
  -4  -3  13    0.40    0.10
   4   3 -13    0.30    0.10
  -3  -3  13    5.30    0.50
   3   3 -13    5.60    0.50
  -2  -3  13    0.20    0.10
   2   3 -13    0.40    0.10
  -1  -3  13    1.50    0.20
   1   3 -13    1.20    0.20
   0   3 -13    4.40    0.50
   0   0   0    0.00    0.00

_computing_structure_solution     'SHELXT 2018/2 (Sheldrick, 2018)'
;
_shelx_hkl_checksum                26167
_olex2_submission_special_instructions  'No special instructions were received'
